# Supplementary material for: Genome-wide DNA methylation profile changes associated with shell colouration in the Yesso scallop (Patinopecten yessoensis) as measured by whole-genome bisulfite sequencing
Source: BMC Genomics. 2021 Oct 14;22:740. doi: 10.1186/s12864-021-08055-6 (PMC8515700; doi:10.1186/s12864-021-08055-6)
Supplement: Supplementary file 2 — Additional file 2: Table S2. DMRs detected between the brown and white Yesso scallops. Table S3. All GO terms significantly enriched for differentially methylated regions. Table S4. All KEGG pathways significantly enriched for differentially methylated regions (p < 0.05). [file 12864_2021_8055_MOESM2_ESM.xlsx]

## Sheet: Table S2
Supplementary Table S2. DMRs detected between the brown and white Yesso scallops
Scaffold ID	Position start	Position end	Methylation level-Brown (%)	Methylation level-White (%)	Methylation difference (%)	P-value	Q-value
NW_018403331.1	46001	47000	0	11.76	-11.76	0.0343	0.223
NW_018403331.1	48001	49000	0	14.71	-14.71	1.81e-16	1.67e-14
NW_018403334.1	14001	15000	58	32.94	25.06	0.00657	0.0638
NW_018403334.1	110001	111000	39.41	26.18	13.23	3.6e-07	1.21e-05
NW_018403334.1	124001	125000	80	34.78	45.22	0.0133	0.11
NW_018403334.1	131001	132000	47.49	33.49	14	2.61e-08	1.06e-06
NW_018403334.1	134001	135000	38.57	49.77	-11.2	0.00804	0.0747
NW_018403334.1	140001	141000	23.15	36.88	-13.73	1.37e-08	5.77e-07
NW_018403334.1	147001	148000	77.11	52.56	24.54	0.00156	0.0198
NW_018403334.1	175001	176000	80.82	62.3	18.52	9.23e-08	3.44e-06
NW_018403334.1	195001	196000	65.9	54.53	11.37	1e-09	4.94e-08
NW_018403334.1	198001	199000	69.17	79.4	-10.23	8.89e-05	0.00173
NW_018403334.1	200001	201000	29.46	43.67	-14.22	0.000295	0.00489
NW_018403340.1	390001	391000	32.64	44.23	-11.59	0.0238	0.171
NW_018403340.1	391001	392000	29.62	43.67	-14.05	4.36e-09	1.98e-07
NW_018403340.1	426001	427000	24.79	12.32	12.47	0.0137	0.113
NW_018403340.1	428001	429000	9.27	23.26	-13.98	0.00622	0.061
NW_018403340.1	446001	447000	4.66	17.88	-13.21	1.34e-08	5.66e-07
NW_018403340.1	450001	451000	53.72	10.15	43.56	1e-36	2.44e-34
NW_018403340.1	451001	452000	57.07	0.27	56.8	2.22e-148	7.21e-145
NW_018403340.1	453001	454000	55.48	31.75	23.74	3.64e-24	5.26e-22
NW_018403340.1	454001	455000	33.94	12.14	21.8	5.25e-13	3.65e-11
NW_018403340.1	455001	456000	52.8	31.84	20.96	6.42e-09	2.85e-07
NW_018403340.1	457001	458000	52.34	41.23	11.11	3.54e-05	0.000768
NW_018403340.1	458001	459000	40.18	60.26	-20.09	0.000179	0.00318
NW_018403340.1	480001	481000	55.85	74.7	-18.85	8.43e-06	0.000214
NW_018403340.1	486001	487000	29.8	42.14	-12.34	0.000805	0.0114
NW_018403340.1	545001	546000	57.84	47.83	10.02	0.0233	0.169
NW_018403340.1	588001	589000	75.82	64.58	11.24	1.53e-24	2.25e-22
NW_018403340.1	644001	645000	41.69	28.99	12.7	9.59e-27	1.56e-24
NW_018403340.1	659001	660000	91.79	80.62	11.18	2.1e-28	3.66e-26
NW_018403342.1	74001	75000	42.47	29.57	12.9	5.65e-06	0.000149
NW_018403342.1	81001	82000	12.35	0	12.35	4.78e-27	7.91e-25
NW_018403342.1	112001	113000	44.63	61.56	-16.92	0.000154	0.00279
NW_018403342.1	113001	114000	71.03	52.07	18.97	1.92e-05	0.000447
NW_018403342.1	117001	118000	62.21	51.07	11.14	0.0265	0.185
NW_018403342.1	118001	119000	72.64	57.18	15.46	0.000282	0.00471
NW_018403342.1	121001	122000	42.94	59.13	-16.19	6.96e-08	2.65e-06
NW_018403342.1	124001	125000	29.33	47.62	-18.29	0.0013	0.0171
NW_018403342.1	154001	155000	75.32	43.66	31.65	5.25e-06	0.00014
NW_018403342.1	157001	158000	14.12	27.56	-13.43	0.00143	0.0185
NW_018403342.1	161001	162000	70.68	60.04	10.65	1.28e-05	0.000311
NW_018403342.1	177001	178000	32.41	50.92	-18.51	4.15e-12	2.65e-10
NW_018403342.1	635001	636000	28.97	41.44	-12.47	1.37e-05	0.00033
NW_018403342.1	649001	650000	81.33	66.91	14.42	0.00153	0.0195
NW_018403342.1	654001	655000	49.18	35.82	13.35	3.25e-08	1.3e-06
NW_018403342.1	659001	660000	40.06	27.69	12.38	2.57e-06	7.33e-05
NW_018403342.1	660001	661000	42.66	57.78	-15.12	1.01e-11	6.2e-10
NW_018403342.1	670001	671000	47.52	36.94	10.58	7.43e-05	0.00148
NW_018403342.1	691001	692000	44.4	56.04	-11.64	0.000148	0.00269
NW_018403342.1	700001	701000	60.67	79.91	-19.24	1.01e-20	1.22e-18
NW_018403342.1	702001	703000	29.8	40.62	-10.82	1.78e-11	1.07e-09
NW_018403342.1	710001	711000	17.81	28.45	-10.64	6.87e-05	0.00138
NW_018403342.1	714001	715000	65.43	54.63	10.8	0.000663	0.00971
NW_018403342.1	716001	717000	39.02	26.85	12.18	0.0179	0.138
NW_018403342.1	818001	819000	84.21	72.22	11.99	1.21e-05	0.000296
NW_018403342.1	835001	836000	36.98	26.91	10.07	0.000558	0.00839
NW_018403342.1	862001	863000	58	34.64	23.36	0.000237	0.00406
NW_018403342.1	866001	867000	62.79	87.5	-24.71	0.0119	0.102
NW_018403342.1	872001	873000	32.96	21	11.96	0.0014	0.0181
NW_018403342.1	880001	881000	79.72	58.75	20.97	3.06e-06	8.58e-05
NW_018403342.1	882001	883000	40.79	54.32	-13.53	5.14e-05	0.00107
NW_018403342.1	885001	886000	44.12	21.09	23.02	0.000962	0.0133
NW_018403342.1	889001	890000	85.56	65.48	20.08	0.000112	0.00211
NW_018403342.1	933001	934000	13.09	1.12	11.97	1.47e-13	1.07e-11
NW_018403342.1	947001	948000	11.48	0.62	10.85	4.81e-05	0.00101
NW_018403342.1	957001	958000	92.31	0	92.31	4.98e-13	3.47e-11
NW_018403342.1	967001	968000	28.32	54.44	-26.12	1.41e-11	8.56e-10
NW_018403342.1	983001	984000	15.54	26.02	-10.47	3.28e-05	0.000718
NW_018403342.1	984001	985000	57.93	43.78	14.15	0.000117	0.00219
NW_018403342.1	989001	990000	52.25	40.68	11.56	1.65e-13	1.2e-11
NW_018403342.1	990001	991000	72.22	25.42	46.81	1.78e-11	1.07e-09
NW_018403342.1	992001	993000	37.26	25.57	11.7	4.01e-06	0.00011
NW_018403342.1	995001	996000	22.17	34.55	-12.38	0.000547	0.00825
NW_018403342.1	1009001	1010000	26.32	36.57	-10.26	0.00604	0.0596
NW_018403342.1	1027001	1028000	60.64	39.84	20.8	6.54e-08	2.5e-06
NW_018403342.1	1028001	1029000	37.42	10.71	26.71	0.0047	0.0488
NW_018403345.1	6001	7000	60.63	35.21	25.41	1.3e-86	1.16e-83
NW_018403345.1	16001	17000	47.47	74.77	-27.3	7.02e-07	2.23e-05
NW_018403345.1	35001	36000	62.71	51.25	11.47	0.0371	0.236
NW_018403345.1	67001	68000	58.46	40.78	17.68	0.0276	0.191
NW_018403345.1	69001	70000	65.17	47.03	18.14	0.000191	0.00337
NW_018403345.1	99001	100000	69.01	50.16	18.85	3.82e-06	0.000105
NW_018403345.1	162001	163000	74.67	63.17	11.5	0.00338	0.0374
NW_018403347.1	59001	60000	64.21	83.62	-19.41	1.55e-20	1.85e-18
NW_018403347.1	60001	61000	49.7	75.44	-25.74	1.34e-08	5.67e-07
NW_018403347.1	61001	62000	42.31	67.07	-24.77	3.15e-05	0.000694
NW_018403347.1	62001	63000	21.95	43.18	-21.23	0.0417	0.257
NW_018403347.1	66001	67000	64.14	81.85	-17.72	0.000152	0.00275
NW_018403347.1	67001	68000	51.93	66.9	-14.97	1.56e-08	6.55e-07
NW_018403347.1	68001	69000	43.29	60.41	-17.12	0.000828	0.0117
NW_018403347.1	85001	86000	79.66	48.15	31.51	2.63e-17	2.57e-15
NW_018403347.1	143001	144000	97.14	75.31	21.83	1.03e-07	3.79e-06
NW_018403347.1	166001	167000	38.43	48.73	-10.3	0.00555	0.0558
NW_018403347.1	176001	177000	43.88	58.2	-14.32	0.000195	0.00342
NW_018403347.1	177001	178000	40.7	55.57	-14.87	3.76e-08	1.49e-06
NW_018403347.1	183001	184000	55.92	66.56	-10.64	0.000254	0.00429
NW_018403347.1	184001	185000	62.5	76.67	-14.17	0.00286	0.0327
NW_018403347.1	187001	188000	38.15	53.04	-14.89	4.22e-08	1.66e-06
NW_018403347.1	208001	209000	66.87	83.59	-16.72	2.6e-05	0.000585
NW_018403347.1	212001	213000	53.21	41.35	11.86	0.000478	0.00736
NW_018403347.1	214001	215000	48.33	24.81	23.53	0.000128	0.00237
NW_018403347.1	224001	225000	23.09	11.61	11.48	1.01e-09	4.96e-08
NW_018403356.1	64001	65000	57.75	42.11	15.64	0.018	0.139
NW_018403356.1	83001	84000	65.32	51.17	14.15	0.00399	0.0428
NW_018403356.1	94001	95000	11.48	1.05	10.43	9.77e-25	1.45e-22
NW_018403356.1	95001	96000	10.09	0	10.09	9.12e-27	1.49e-24
NW_018403356.1	177001	178000	40.51	60.58	-20.07	0.00763	0.0718
NW_018403356.1	199001	200000	28.32	16.91	11.41	6.79e-09	3e-07
NW_018403356.1	274001	275000	84.34	63	21.34	0.00147	0.0189
NW_018403356.1	282001	283000	76.87	61.86	15	9.61e-05	0.00185
NW_018403356.1	286001	287000	34.16	47.45	-13.3	4.15e-06	0.000113
NW_018403356.1	290001	291000	80	56.41	23.59	0.0461	0.275
NW_018403356.1	329001	330000	77.61	65.75	11.86	0.000541	0.00818
NW_018403356.1	341001	342000	0	41.94	-41.94	0.0172	0.134
NW_018403356.1	348001	349000	33.54	48.1	-14.56	7.28e-05	0.00145
NW_018403356.1	349001	350000	71.43	50	21.43	0.0316	0.21
NW_018403356.1	368001	369000	18.86	32.27	-13.41	0.000251	0.00426
NW_018403356.1	376001	377000	28.46	40.83	-12.38	1.27e-08	5.39e-07
NW_018403356.1	386001	387000	71.5	45.06	26.45	6.23e-10	3.15e-08
NW_018403356.1	405001	406000	56.71	35.84	20.86	5.5e-40	1.49e-37
NW_018403356.1	411001	412000	74.58	60.27	14.32	1.51e-18	1.61e-16
NW_018403356.1	412001	413000	75.12	53.99	21.13	2.89e-31	5.71e-29
NW_018403356.1	413001	414000	79.13	60.06	19.07	1.3e-22	1.74e-20
NW_018403356.1	414001	415000	78.31	47.01	31.3	9.7e-32	1.96e-29
NW_018403364.1	10001	11000	76.38	38.58	37.81	2.53e-16	2.3e-14
NW_018403366.1	31001	32000	70	80.65	-10.65	0.00113	0.0152
NW_018403366.1	46001	47000	47.37	85.71	-38.35	0.0328	0.216
NW_018403368.1	5001	6000	30.54	16.22	14.32	1.02e-13	7.52e-12
NW_018403368.1	6001	7000	54.55	31.32	23.23	7.35e-74	4.79e-71
NW_018403368.1	7001	8000	78.81	61.94	16.87	7.31e-07	2.32e-05
NW_018403368.1	16001	17000	63.14	75.36	-12.22	1.02e-06	3.13e-05
NW_018403368.1	24001	25000	70.78	42.16	28.63	6.58e-32	1.33e-29
NW_018403368.1	149001	150000	57.69	27	30.69	7.76e-43	2.3e-40
NW_018403368.1	175001	176000	79.68	66.67	13.01	0.0036	0.0394
NW_018403368.1	176001	177000	73.24	62.15	11.09	0.000698	0.0102
NW_018403368.1	197001	198000	33.9	47.74	-13.84	0.0086	0.0788
NW_018403368.1	259001	260000	69.13	49.51	19.62	0.000868	0.0122
NW_018403368.1	263001	264000	100	69.77	30.23	0.0138	0.113
NW_018403368.1	266001	267000	29.76	6.93	22.83	3.27e-57	1.42e-54
NW_018403368.1	267001	268000	33.4	1.2	32.19	1.67e-194	1.05e-190
NW_018403368.1	268001	269000	25.7	0.48	25.22	2.18e-73	1.41e-70
NW_018403369.1	242001	243000	44.44	2.34	42.11	4.01e-11	2.32e-09
NW_018403369.1	252001	253000	65.24	54.34	10.9	0.00125	0.0164
NW_018403369.1	257001	258000	15.15	2.11	13.05	5.32e-22	6.85e-20
NW_018403369.1	401001	402000	78.42	26.67	51.75	9.08e-05	0.00176
NW_018403369.1	416001	417000	80.26	47.06	33.2	4.87e-05	0.00102
NW_018403369.1	422001	423000	62.96	72.97	-10.01	0.0497	0.29
NW_018403369.1	426001	427000	94.44	68.42	26.02	0.0156	0.125
NW_018403369.1	450001	451000	34.87	22.64	12.22	3.51e-90	3.42e-87
NW_018403369.1	470001	471000	5.26	33.67	-28.41	3.63e-06	0.0001
NW_018403369.1	475001	476000	68.24	83.58	-15.35	0.00218	0.0261
NW_018403369.1	476001	477000	30.14	2.1	28.05	1.85e-32	3.85e-30
NW_018403369.1	478001	479000	49.01	38.38	10.63	0.00996	0.0883
NW_018403369.1	485001	486000	77.14	64.22	12.92	0.0171	0.133
NW_018403369.1	507001	508000	88.8	70.89	17.91	0.000232	0.00398
NW_018403369.1	519001	520000	77.43	59.38	18.04	8e-08	3.01e-06
NW_018403369.1	655001	656000	44.83	27.1	17.72	0.000657	0.00963
NW_018403369.1	656001	657000	42.71	12.57	30.14	3.22e-08	1.29e-06
NW_018403369.1	671001	672000	61.13	71.43	-10.3	0.0109	0.0946
NW_018403369.1	677001	678000	63.46	27.16	36.3	5.84e-05	0.0012
NW_018403369.1	690001	691000	58.08	47.81	10.27	0.00598	0.0592
NW_018403369.1	716001	717000	78.57	53.23	25.35	0.0346	0.224
NW_018403369.1	727001	728000	33.47	21.38	12.09	1.46e-17	1.45e-15
NW_018403369.1	738001	739000	37.4	18.73	18.67	2.04e-05	0.000471
NW_018403379.1	40001	41000	29.41	10.92	18.49	1.09e-315	2.83e-311
NW_018403379.1	41001	42000	29.86	10.09	19.77	1.92e-84	1.65e-81
NW_018403379.1	42001	43000	44.05	4.95	39.1	0	0
NW_018403382.1	1001	2000	40	19.72	20.28	0.0126	0.106
NW_018403382.1	2001	3000	31.7	14.69	17	2.21e-33	4.78e-31
NW_018403382.1	3001	4000	69.61	22.58	47.03	3.67e-78	2.66e-75
NW_018403382.1	6001	7000	29.53	13.24	16.29	1.5e-24	2.21e-22
NW_018403382.1	7001	8000	22.75	8.86	13.89	2.75e-10	1.45e-08
NW_018403382.1	8001	9000	16.41	6	10.4	2.63e-14	2.06e-12
NW_018403382.1	9001	10000	49.3	23.93	25.37	9.44e-39	2.46e-36
NW_018403382.1	10001	11000	24.95	13.18	11.77	8.11e-09	3.54e-07
NW_018403382.1	13001	14000	22.93	6.79	16.14	2.47e-12	1.61e-10
NW_018403382.1	14001	15000	37.35	13.75	23.6	5.94e-21	7.25e-19
NW_018403382.1	15001	16000	46.41	18.35	28.06	1.9e-96	2.15e-93
NW_018403382.1	16001	17000	34.47	14.81	19.65	1.48e-11	8.97e-10
NW_018403384.1	10001	11000	69.34	57.33	12.01	0.00579	0.0577
NW_018403384.1	11001	12000	71.35	58.93	12.42	0.00542	0.0547
NW_018403390.1	10001	11000	19.69	35.58	-15.9	5.76e-05	0.00118
NW_018403390.1	18001	19000	31.31	15.5	15.81	8.73e-07	2.73e-05
NW_018403390.1	36001	37000	77.76	66.09	11.66	4.94e-05	0.00103
NW_018403390.1	39001	40000	5.73	28.43	-22.7	1.02e-07	3.76e-06
NW_018403390.1	67001	68000	70.45	39.02	31.43	0.00468	0.0486
NW_018403390.1	93001	94000	43.96	57.6	-13.64	0.0176	0.136
NW_018403390.1	101001	102000	71.29	51.16	20.12	0.000571	0.00855
NW_018403393.1	18001	19000	5.08	19.1	-14.02	8.54e-17	8.05e-15
NW_018403393.1	19001	20000	8.97	39.67	-30.69	3.56e-26	5.67e-24
NW_018403393.1	20001	21000	20.13	39.04	-18.91	2.33e-30	4.42e-28
NW_018403393.1	38001	39000	54.24	73.75	-19.51	0.000892	0.0125
NW_018403393.1	73001	74000	65.37	55.17	10.2	3.3e-13	2.34e-11
NW_018403403.1	29001	30000	54.46	31.95	22.51	8.38e-05	0.00164
NW_018403403.1	30001	31000	41.65	30.57	11.08	0.000127	0.00237
NW_018403417.1	457001	458000	0.65	24.6	-23.95	1.89e-88	1.76e-85
NW_018403417.1	458001	459000	6.39	30.08	-23.69	1.24e-41	3.53e-39
NW_018403417.1	459001	460000	9.81	31.16	-21.35	1.96e-20	2.33e-18
NW_018403417.1	460001	461000	9.99	37.67	-27.68	2.94e-91	2.96e-88
NW_018403417.1	461001	462000	6.95	30.76	-23.81	2.24e-62	1.12e-59
NW_018403417.1	549001	550000	61.71	72.4	-10.69	5e-06	0.000134
NW_018403417.1	550001	551000	73.04	86.29	-13.25	1.12e-09	5.48e-08
NW_018403417.1	578001	579000	56.02	77.23	-21.21	9.61e-08	3.57e-06
NW_018403424.1	71001	72000	73.8	53.88	19.92	2.4e-05	0.000546
NW_018403424.1	72001	73000	66.75	48.1	18.65	4.17e-07	1.38e-05
NW_018403424.1	109001	110000	69.57	50.96	18.6	0.0182	0.14
NW_018403424.1	113001	114000	59.04	37.91	21.13	0.00251	0.0294
NW_018403424.1	119001	120000	72.34	61.68	10.66	1.79e-06	5.26e-05
NW_018403424.1	123001	124000	48.05	34.65	13.4	5.02e-07	1.64e-05
NW_018403425.1	72001	73000	23.55	43.87	-20.31	3.55e-07	1.19e-05
NW_018403425.1	110001	111000	20.77	45.85	-25.09	2.1e-09	9.92e-08
NW_018403426.1	64001	65000	18.69	7.76	10.93	0.00175	0.0218
NW_018403428.1	2001	3000	62.39	47.93	14.46	0.000932	0.0129
NW_018403428.1	6001	7000	24	50	-26	0.0441	0.267
NW_018403428.1	47001	48000	53.37	40.34	13.02	0.000122	0.00227
NW_018403428.1	52001	53000	13.28	28.05	-14.77	0.00253	0.0295
NW_018403428.1	54001	55000	73.11	57.71	15.4	2.26e-05	0.000516
NW_018403428.1	57001	58000	46.75	29.83	16.92	0.00839	0.0773
NW_018403428.1	66001	67000	50	61.56	-11.56	5.19e-07	1.69e-05
NW_018403428.1	70001	71000	89.11	76.65	12.46	0.000147	0.00269
NW_018403428.1	84001	85000	43.01	58.19	-15.18	0.00999	0.0885
NW_018403428.1	85001	86000	15.33	4.12	11.21	0.00602	0.0595
NW_018403428.1	100001	101000	24.55	41.97	-17.42	7.16e-05	0.00143
NW_018403428.1	116001	117000	33.08	20.87	12.21	0.0334	0.219
NW_018403428.1	126001	127000	17.54	30.39	-12.84	0.00857	0.0786
NW_018403428.1	127001	128000	30.78	43.94	-13.16	1.41e-07	5.09e-06
NW_018403428.1	139001	140000	29.82	48.15	-18.32	0.025	0.178
NW_018403428.1	146001	147000	33.33	47.58	-14.24	0.00634	0.062
NW_018403428.1	147001	148000	33.33	62.5	-29.17	0.0381	0.241
NW_018403428.1	152001	153000	54.81	72.51	-17.71	0.00381	0.0412
NW_018403428.1	198001	199000	53.87	76.22	-22.35	3.46e-12	2.23e-10
NW_018403428.1	199001	200000	50.17	69.86	-19.69	1.84e-06	5.4e-05
NW_018403428.1	200001	201000	43.08	77.8	-34.73	3.85e-08	1.52e-06
NW_018403428.1	201001	202000	0	64.91	-64.91	5.46e-09	2.45e-07
NW_018403428.1	204001	205000	37.26	51.4	-14.14	3.21e-08	1.28e-06
NW_018403428.1	206001	207000	33.25	43.78	-10.53	0.000773	0.0111
NW_018403428.1	220001	221000	44.59	25.38	19.2	6.43e-05	0.0013
NW_018403428.1	227001	228000	59.67	34.68	24.99	8.83e-06	0.000223
NW_018403428.1	228001	229000	28.29	15.45	12.85	9.96e-08	3.69e-06
NW_018403428.1	231001	232000	34.14	23.01	11.13	8.33e-06	0.000212
NW_018403428.1	232001	233000	56.79	35.44	21.35	0.000139	0.00256
NW_018403428.1	234001	235000	58.29	36.89	21.4	1.13e-05	0.00028
NW_018403428.1	235001	236000	40.45	29.07	11.39	1.31e-05	0.000317
NW_018403428.1	236001	237000	79.31	49.21	30.1	1.15e-17	1.15e-15
NW_018403428.1	237001	238000	58.9	44.33	14.58	2.99e-09	1.39e-07
NW_018403428.1	250001	251000	63.26	50.46	12.79	0.00199	0.0243
NW_018403428.1	260001	261000	50.34	37.28	13.06	0.00997	0.0884
NW_018403428.1	261001	262000	44.06	32.46	11.61	9.4e-06	0.000236
NW_018403428.1	268001	269000	55.5	38.44	17.07	0.00019	0.00335
NW_018403428.1	274001	275000	38.46	10.53	27.94	0.00555	0.0558
NW_018403428.1	276001	277000	70.33	56.03	14.3	0.0378	0.239
NW_018403428.1	287001	288000	39.09	50.81	-11.71	0.011	0.0956
NW_018403428.1	293001	294000	58.73	40.09	18.64	0.00115	0.0154
NW_018403428.1	294001	295000	62.25	44.58	17.67	1.75e-08	7.27e-07
NW_018403428.1	301001	302000	62.41	51.75	10.65	0.00185	0.0229
NW_018403428.1	309001	310000	78.45	58.06	20.39	3.51e-06	9.71e-05
NW_018403428.1	315001	316000	64.19	53.68	10.51	0.027	0.188
NW_018403428.1	317001	318000	55.67	42.45	13.22	0.0483	0.284
NW_018403428.1	318001	319000	31.58	48.53	-16.95	0.0384	0.242
NW_018403428.1	319001	320000	45.45	58.16	-12.71	0.0421	0.258
NW_018403428.1	322001	323000	20.13	0.1	20.03	1.08e-54	4.43e-52
NW_018403428.1	323001	324000	11.81	0	11.81	2.03e-37	5.05e-35
NW_018403428.1	325001	326000	14.83	0.19	14.64	5.08e-74	3.33e-71
NW_018403428.1	348001	349000	61.87	40.91	20.96	4.93e-10	2.52e-08
NW_018403428.1	354001	355000	49.06	35.45	13.61	0.00514	0.0524
NW_018403428.1	363001	364000	77.69	87.96	-10.27	0.0417	0.257
NW_018403428.1	377001	378000	21.21	7.01	14.21	0.00427	0.0452
NW_018403428.1	393001	394000	38.18	56.94	-18.76	0.0259	0.182
NW_018403428.1	399001	400000	45.21	55.46	-10.25	0.0193	0.147
NW_018403428.1	400001	401000	77.87	64.25	13.61	5.81e-06	0.000153
NW_018403428.1	402001	403000	50	29.14	20.86	0.0425	0.26
NW_018403428.1	412001	413000	47.83	33.33	14.49	0.000289	0.0048
NW_018403428.1	414001	415000	36.26	19.08	17.18	0.00516	0.0526
NW_018403428.1	416001	417000	53.66	20.81	32.85	3.01e-08	1.21e-06
NW_018403428.1	421001	422000	66.4	47.02	19.38	0.00153	0.0195
NW_018403428.1	437001	438000	78.12	48.72	29.41	0.0145	0.118
NW_018403428.1	440001	441000	64.52	45.22	19.3	0.00289	0.033
NW_018403428.1	445001	446000	83.71	73.58	10.13	0.00948	0.085
NW_018403428.1	447001	448000	79.78	56.71	23.07	1.99e-09	9.44e-08
NW_018403428.1	448001	449000	86.67	61.63	25.03	6.21e-23	8.47e-21
NW_018403428.1	449001	450000	88.37	63.08	25.3	9.7e-05	0.00186
NW_018403428.1	480001	481000	58.65	80.71	-22.06	4.78e-09	2.16e-07
NW_018403428.1	488001	489000	60	26.11	33.89	0.0292	0.199
NW_018403428.1	492001	493000	6.74	38.02	-31.27	2.33e-11	1.38e-09
NW_018403431.1	266001	267000	3.25	31.41	-28.16	6.29e-14	4.75e-12
NW_018403431.1	875001	876000	50.57	71.97	-21.4	6.58e-37	1.61e-34
NW_018403431.1	876001	877000	70.1	89.43	-19.33	6.53e-39	1.71e-36
NW_018403431.1	877001	878000	47.7	79.44	-31.73	2.3e-15	1.96e-13
NW_018403431.1	878001	879000	49.84	82.03	-32.19	1.49e-14	1.19e-12
NW_018403431.1	879001	880000	45.85	73.29	-27.44	2.17e-23	3.03e-21
NW_018403431.1	880001	881000	57.53	76.51	-18.99	1.13e-19	1.28e-17
NW_018403431.1	881001	882000	51.44	80.16	-28.72	1.4e-16	1.29e-14
NW_018403431.1	882001	883000	53.88	77.33	-23.45	6.77e-11	3.81e-09
NW_018403431.1	883001	884000	30.84	47.17	-16.33	9.76e-11	5.41e-09
NW_018403434.1	65001	66000	15.16	26.28	-11.12	1.5e-07	5.39e-06
NW_018403434.1	84001	85000	81.07	60.54	20.53	4.02e-06	0.00011
NW_018403434.1	90001	91000	35.03	55.76	-20.73	2.01e-14	1.59e-12
NW_018403434.1	91001	92000	34.56	44.63	-10.07	0.000197	0.00345
NW_018403434.1	104001	105000	46.68	61.04	-14.36	1.84e-07	6.51e-06
NW_018403434.1	117001	118000	49.72	60.3	-10.58	3.63e-05	0.000787
NW_018403434.1	118001	119000	63.48	74.3	-10.82	0.00011	0.00208
NW_018403434.1	145001	146000	0	15.71	-15.71	8.67e-17	8.17e-15
NW_018403434.1	146001	147000	1.16	22.5	-21.34	2.75e-68	1.58e-65
NW_018403434.1	147001	148000	1.12	20.23	-19.11	1.62e-71	9.94e-69
NW_018403434.1	182001	183000	4.18	16.67	-12.49	1.54e-10	8.35e-09
NW_018403434.1	195001	196000	46.7	31.52	15.18	1.62e-14	1.29e-12
NW_018403434.1	199001	200000	40.54	64.44	-23.9	0.045	0.271
NW_018403434.1	200001	201000	64.56	78.75	-14.19	0.00607	0.0599
NW_018403434.1	202001	203000	90.91	65.61	25.3	0.00353	0.0388
NW_018403434.1	207001	208000	69.85	58.3	11.54	0.0024	0.0283
NW_018403434.1	236001	237000	56.83	46.82	10	0.00162	0.0205
NW_018403434.1	237001	238000	56.85	42.88	13.97	2.43e-14	1.91e-12
NW_018403434.1	320001	321000	41.43	17.45	23.99	1.83e-14	1.45e-12
NW_018403434.1	324001	325000	26.01	9.4	16.61	1.17e-09	5.7e-08
NW_018403434.1	335001	336000	71.11	87.92	-16.81	3.94e-06	0.000108
NW_018403434.1	387001	388000	4.01	18.06	-14.05	1.98e-13	1.43e-11
NW_018403434.1	389001	390000	77.05	50.73	26.32	9.91e-36	2.33e-33
NW_018403434.1	390001	391000	60.51	33.51	27	2.73e-26	4.38e-24
NW_018403434.1	391001	392000	71.93	41.42	30.51	3.51e-55	1.46e-52
NW_018403434.1	392001	393000	57.89	21.05	36.84	0.0448	0.27
NW_018403434.1	395001	396000	62.25	50.73	11.52	7.78e-05	0.00154
NW_018403434.1	396001	397000	77.32	61.58	15.74	1.89e-16	1.73e-14
NW_018403434.1	397001	398000	68.57	56.24	12.33	4.93e-05	0.00103
NW_018403434.1	398001	399000	83.58	67.2	16.37	4.24e-18	4.37e-16
NW_018403434.1	399001	400000	88.38	74.23	14.15	3.88e-19	4.27e-17
NW_018403434.1	400001	401000	84.71	71.17	13.54	7.29e-14	5.47e-12
NW_018403434.1	401001	402000	78.67	64.75	13.93	3.64e-08	1.44e-06
NW_018403434.1	402001	403000	85.48	67.25	18.23	1.72e-07	6.13e-06
NW_018403434.1	403001	404000	88.1	65.88	22.21	0.00356	0.039
NW_018403434.1	404001	405000	78.55	64.35	14.2	1.15e-06	3.52e-05
NW_018403434.1	412001	413000	84.14	70.64	13.5	0.00375	0.0407
NW_018403434.1	414001	415000	50.53	31.4	19.13	0.000989	0.0136
NW_018403434.1	440001	441000	70	57.35	12.65	0.00685	0.0659
NW_018403434.1	464001	465000	74.7	64.51	10.2	6.68e-10	3.37e-08
NW_018403434.1	466001	467000	44.09	56.41	-12.32	2.5e-08	1.02e-06
NW_018403434.1	471001	472000	60.57	48.8	11.77	0.000671	0.00981
NW_018403434.1	487001	488000	80.77	37.04	43.73	0.000109	0.00207
NW_018403434.1	493001	494000	70.93	54.68	16.25	5.35e-12	3.38e-10
NW_018403434.1	498001	499000	57.75	44.85	12.91	4.27e-05	0.000906
NW_018403434.1	504001	505000	0	26.5	-26.5	3.04e-05	0.000672
NW_018403434.1	513001	514000	81.5	66.8	14.71	1.97e-17	1.94e-15
NW_018403434.1	515001	516000	38.44	50	-11.56	0.00293	0.0333
NW_018403434.1	516001	517000	65.99	53.72	12.27	0.012	0.102
NW_018403434.1	525001	526000	60.67	48.1	12.56	0.000196	0.00344
NW_018403434.1	526001	527000	58.79	48.07	10.72	0.00576	0.0574
NW_018403434.1	529001	530000	52.02	41.05	10.97	1.32e-05	0.00032
NW_018403434.1	554001	555000	72.44	60.7	11.74	0.00697	0.0668
NW_018403434.1	570001	571000	51.78	69.26	-17.49	7.3e-07	2.32e-05
NW_018403434.1	581001	582000	32.71	18.62	14.09	7.57e-06	0.000194
NW_018403434.1	599001	600000	73.33	50.32	23.01	0.027	0.188
NW_018403434.1	607001	608000	77.66	67.2	10.46	0.00241	0.0284
NW_018403434.1	609001	610000	68.6	52.05	16.55	0.00546	0.0551
NW_018403434.1	617001	618000	70.73	59.35	11.38	0.000106	0.00202
NW_018403434.1	620001	621000	74.72	64.21	10.51	0.0116	0.0992
NW_018403434.1	621001	622000	33.12	44.22	-11.1	0.00321	0.0359
NW_018403434.1	631001	632000	25.97	37.4	-11.43	2.51e-06	7.18e-05
NW_018403434.1	633001	634000	94.62	75.84	18.78	8.54e-05	0.00167
NW_018403434.1	637001	638000	33.14	43.55	-10.4	0.00237	0.028
NW_018403434.1	642001	643000	46.36	64.33	-17.97	0.000721	0.0104
NW_018403434.1	656001	657000	15.21	32.28	-17.07	9.53e-12	5.87e-10
NW_018403434.1	657001	658000	41.48	14.71	26.77	0.00323	0.0361
NW_018403434.1	671001	672000	72.17	58.33	13.84	8.21e-06	0.000209
NW_018403434.1	672001	673000	87.99	50.26	37.73	2.53e-20	2.98e-18
NW_018403434.1	683001	684000	37.81	47.9	-10.1	3.62e-07	1.21e-05
NW_018403434.1	684001	685000	37.96	51	-13.04	7.36e-07	2.33e-05
NW_018403434.1	687001	688000	53	35.52	17.48	2.59e-06	7.39e-05
NW_018403434.1	703001	704000	45.45	71.51	-26.05	0.00139	0.018
NW_018403434.1	710001	711000	64	50.63	13.37	2.82e-05	0.000629
NW_018403434.1	714001	715000	16.59	44.88	-28.29	1.49e-13	1.09e-11
NW_018403434.1	718001	719000	69.71	56.98	12.73	2.81e-13	2e-11
NW_018403434.1	730001	731000	36.29	48.47	-12.18	7.15e-09	3.15e-07
NW_018403434.1	745001	746000	63.01	51.3	11.7	0.000609	0.00903
NW_018403434.1	751001	752000	73.11	57.46	15.65	7.09e-06	0.000183
NW_018403434.1	756001	757000	75.27	64.44	10.84	1.51e-05	0.000362
NW_018403434.1	779001	780000	8.4	23.33	-14.93	7.59e-12	4.72e-10
NW_018403434.1	946001	947000	71.95	46.16	25.79	5.68e-33	1.21e-30
NW_018403434.1	973001	974000	39.47	29.07	10.4	5.74e-67	3.2e-64
NW_018403434.1	1089001	1090000	39.08	17.73	21.35	3.13e-43	9.39e-41
NW_018403434.1	1090001	1091000	21.9	9.29	12.61	1.33e-16	1.23e-14
NW_018403434.1	1092001	1093000	59.46	31.12	28.34	8.47e-50	3.07e-47
NW_018403434.1	1093001	1094000	65.07	24.28	40.79	7.33e-23	9.95e-21
NW_018403434.1	1095001	1096000	85.95	74.57	11.38	0.000387	0.00616
NW_018403434.1	1116001	1117000	51.52	67.61	-16.09	0.00146	0.0188
NW_018403434.1	1123001	1124000	68.06	56.13	11.93	3.86e-06	0.000106
NW_018403434.1	1125001	1126000	55.17	66.07	-10.9	0.000125	0.00232
NW_018403434.1	1126001	1127000	39.1	49.5	-10.4	0.00385	0.0416
NW_018403434.1	1128001	1129000	58.06	41.19	16.88	1.86e-06	5.46e-05
NW_018403434.1	1129001	1130000	43.01	32.01	10.99	0.000102	0.00195
NW_018403434.1	1140001	1141000	48.22	29	19.21	5.14e-18	5.27e-16
NW_018403434.1	1143001	1144000	35.66	14.68	20.98	1.95e-48	6.85e-46
NW_018403434.1	1145001	1146000	67.16	80.68	-13.52	0.000133	0.00246
NW_018403434.1	1157001	1158000	82.36	72.34	10.03	2.02e-06	5.88e-05
NW_018403434.1	1168001	1169000	92.24	81.33	10.91	7.99e-05	0.00157
NW_018403434.1	1185001	1186000	12.88	38.55	-25.68	7.88e-08	2.97e-06
NW_018403434.1	1187001	1188000	52.66	36.43	16.23	4.27e-06	0.000116
NW_018403434.1	1195001	1196000	17.77	29.1	-11.33	6.67e-05	0.00134
NW_018403434.1	1200001	1201000	49.69	36.52	13.17	2.64e-05	0.000593
NW_018403434.1	1203001	1204000	90.09	76.99	13.1	1.7e-14	1.35e-12
NW_018403434.1	1209001	1210000	46.71	29.46	17.24	6.14e-06	0.000161
NW_018403434.1	1213001	1214000	64.71	9.52	55.18	1.14e-06	3.48e-05
NW_018403434.1	1215001	1216000	66.08	52.08	14	3.67e-05	0.000794
NW_018403434.1	1223001	1224000	56.25	43.12	13.13	0.00696	0.0667
NW_018403434.1	1227001	1228000	50.67	36.5	14.17	4.55e-10	2.34e-08
NW_018403434.1	1230001	1231000	18.06	33.09	-15.04	0.00416	0.0442
NW_018403434.1	1232001	1233000	20.39	42.02	-21.63	1.1e-08	4.73e-07
NW_018403434.1	1238001	1239000	59.22	39.1	20.12	0.0022	0.0263
NW_018403434.1	1244001	1245000	56.45	36.15	20.3	0.0016	0.0203
NW_018403434.1	1251001	1252000	74.2	63.28	10.92	0.000302	0.00499
NW_018403434.1	1255001	1256000	39.75	51.7	-11.95	0.0396	0.247
NW_018403434.1	1268001	1269000	85.29	59.26	26.03	0.0386	0.243
NW_018403434.1	1269001	1270000	82.59	68.37	14.22	3.53e-10	1.83e-08
NW_018403434.1	1288001	1289000	59.36	70.19	-10.83	0.00713	0.068
NW_018403434.1	1297001	1298000	69.71	55.31	14.4	0.00215	0.0258
NW_018403434.1	1308001	1309000	45.63	56.36	-10.72	0.00721	0.0686
NW_018403434.1	1327001	1328000	62.82	27.7	35.12	5.83e-49	2.07e-46
NW_018403434.1	1328001	1329000	79.16	68.35	10.81	1.54e-12	1.02e-10
NW_018403434.1	1334001	1335000	86.96	59.7	27.26	8.23e-07	2.58e-05
NW_018403434.1	1339001	1340000	82.65	72.31	10.35	8.04e-07	2.53e-05
NW_018403434.1	1340001	1341000	76.12	61.94	14.18	2.63e-09	1.23e-07
NW_018403434.1	1341001	1342000	66.67	56.06	10.61	0.02	0.15
NW_018403434.1	2023001	2024000	38.86	19.41	19.45	4.19e-06	0.000114
NW_018403434.1	2063001	2064000	27.66	15.81	11.85	6.23e-06	0.000163
NW_018403438.1	11001	12000	44	54.13	-10.13	0.0294	0.2
NW_018403438.1	20001	21000	90.91	44.19	46.72	0.00663	0.0642
NW_018403438.1	21001	22000	20.73	38.87	-18.14	0.00228	0.0271
NW_018403438.1	42001	43000	56.67	72.9	-16.24	0.0113	0.0972
NW_018403438.1	60001	61000	15.79	53.22	-37.43	0.0028	0.0321
NW_018403438.1	80001	81000	66.67	47.8	18.86	0.00141	0.0182
NW_018403438.1	101001	102000	62.32	39.76	22.55	8.65e-11	4.81e-09
NW_018403438.1	105001	106000	39.56	20.69	18.87	0.0195	0.148
NW_018403438.1	107001	108000	65.92	52.98	12.94	4.44e-06	0.00012
NW_018403438.1	115001	116000	45.67	59.17	-13.51	2.59e-07	8.94e-06
NW_018403438.1	120001	121000	0	29.27	-29.27	0.0496	0.29
NW_018403438.1	124001	125000	25	41.21	-16.21	0.00367	0.04
NW_018403438.1	148001	149000	81.48	49.09	32.39	0.00777	0.0727
NW_018403438.1	150001	151000	28.53	41.64	-13.1	4.3e-05	0.000912
NW_018403438.1	157001	158000	57.75	36.55	21.2	4.46e-07	1.47e-05
NW_018403438.1	158001	159000	55.43	43.4	12.03	0.0003	0.00496
NW_018403438.1	171001	172000	69.58	56.66	12.92	7.93e-05	0.00156
NW_018403438.1	185001	186000	69.28	79.4	-10.12	0.00158	0.0201
NW_018403438.1	189001	190000	43.23	33.09	10.14	6.7e-08	2.55e-06
NW_018403438.1	200001	201000	44.55	59.32	-14.76	3.11e-05	0.000686
NW_018403438.1	209001	210000	39.13	65.45	-26.32	2.82e-06	7.97e-05
NW_018403438.1	276001	277000	62.11	75.27	-13.15	0.000119	0.00223
NW_018403438.1	287001	288000	63.29	44.59	18.71	0.00862	0.0789
NW_018403438.1	294001	295000	19.12	43.04	-23.92	0.00246	0.0289
NW_018403448.1	2001	3000	77.52	65.94	11.58	9.3e-06	0.000234
NW_018403448.1	3001	4000	34.16	17.54	16.62	2.39e-17	2.35e-15
NW_018403448.1	4001	5000	44.31	25.36	18.94	3.56e-31	7e-29
NW_018403448.1	12001	13000	17.12	38.69	-21.57	6.71e-17	6.38e-15
NW_018403448.1	50001	51000	0	15.84	-15.84	0.0117	0.0999
NW_018403448.1	60001	61000	70.31	85.51	-15.19	0.038	0.24
NW_018403448.1	61001	62000	78.95	62.5	16.45	0.0393	0.246
NW_018403450.1	89001	90000	69.67	80	-10.33	0.0139	0.114
NW_018403450.1	90001	91000	64.1	88.57	-24.47	0.0165	0.13
NW_018403450.1	94001	95000	48.39	65.56	-17.17	0.0445	0.268
NW_018403450.1	100001	101000	1.27	27.7	-26.43	1.72e-22	2.28e-20
NW_018403450.1	103001	104000	0.79	15.74	-14.94	1.51e-06	4.5e-05
NW_018403450.1	117001	118000	78.93	67.25	11.68	0.000408	0.00644
NW_018403450.1	125001	126000	43.16	68.42	-25.26	0.000735	0.0106
NW_018403450.1	133001	134000	59.6	47.46	12.13	1.7e-05	0.000401
NW_018403450.1	146001	147000	29.28	44.16	-14.88	0.000556	0.00837
NW_018403450.1	147001	148000	23.03	43.8	-20.77	3.39e-06	9.41e-05
NW_018403450.1	158001	159000	74.24	84.35	-10.11	0.0387	0.243
NW_018403450.1	172001	173000	75.75	62.98	12.77	0.000477	0.00734
NW_018403450.1	212001	213000	80.3	69.89	10.41	0.000319	0.00522
NW_018403450.1	219001	220000	50	83.64	-33.64	4.28e-05	0.000908
NW_018403450.1	234001	235000	83.33	59.34	23.99	0.0122	0.103
NW_018403450.1	240001	241000	17.39	85.11	-67.72	5.16e-08	2e-06
NW_018403450.1	479001	480000	35.54	16.48	19.05	0.000197	0.00346
NW_018403450.1	483001	484000	47.59	37.25	10.34	0.0319	0.212
NW_018403450.1	491001	492000	16.63	28.06	-11.42	5.24e-06	0.00014
NW_018403450.1	507001	508000	62.21	52.01	10.2	0.0017	0.0214
NW_018403450.1	528001	529000	25.53	36.02	-10.49	0.00972	0.0867
NW_018403450.1	530001	531000	45.26	33.16	12.11	0.0207	0.154
NW_018403450.1	532001	533000	0	20.78	-20.78	0.000172	0.00308
NW_018403450.1	537001	538000	50.39	40.36	10.03	0.000347	0.00561
NW_018403450.1	646001	647000	56.5	40	16.5	0.000154	0.0028
NW_018403450.1	676001	677000	70	53.08	16.92	0.01	0.0889
NW_018403450.1	723001	724000	61.33	81.25	-19.92	0.00549	0.0553
NW_018403450.1	802001	803000	50	78.86	-28.86	0.0355	0.229
NW_018403450.1	805001	806000	24.35	39.6	-15.25	3.04e-19	3.37e-17
NW_018403450.1	1476001	1477000	34.12	11.84	22.28	0.00137	0.0178
NW_018403450.1	1477001	1478000	44.24	24.27	19.97	6.21e-11	3.51e-09
NW_018403450.1	1487001	1488000	0	31.71	-31.71	0.0256	0.181
NW_018403450.1	1505001	1506000	44.16	27.83	16.33	0.0211	0.157
NW_018403450.1	1507001	1508000	54.63	70.69	-16.07	4.35e-06	0.000118
NW_018403450.1	1542001	1543000	67.86	80.83	-12.97	0.0123	0.104
NW_018403450.1	1543001	1544000	10.24	33.88	-23.63	1.43e-18	1.52e-16
NW_018403450.1	1593001	1594000	41.77	57.61	-15.83	1.6e-06	4.74e-05
NW_018403450.1	1594001	1595000	83.46	50	33.46	2.13e-42	6.22e-40
NW_018403450.1	1595001	1596000	59.3	16.35	42.95	5.92e-50	2.15e-47
NW_018403450.1	1596001	1597000	5.48	16.71	-11.23	2.79e-06	7.88e-05
NW_018403450.1	1689001	1690000	0.15	25.13	-24.97	2.47e-51	9.32e-49
NW_018403450.1	1690001	1691000	0	33.33	-33.33	4.17e-20	4.85e-18
NW_018403450.1	1692001	1693000	4.93	29.81	-24.88	1.19e-60	5.67e-58
NW_018403450.1	1693001	1694000	0.83	30.02	-29.19	8.66e-83	7.15e-80
NW_018403450.1	1694001	1695000	0	32.86	-32.86	9.09e-20	1.04e-17
NW_018403450.1	1697001	1698000	40.05	6.73	33.32	2.98e-71	1.82e-68
NW_018403453.1	1	1000	54.9	26.55	28.35	2.71e-05	0.000607
NW_018403453.1	1001	2000	47.58	27.98	19.6	5.38e-05	0.00111
NW_018403453.1	2001	3000	60.43	43.36	17.07	0.00785	0.0733
NW_018403453.1	13001	14000	40.2	24.09	16.11	2.67e-07	9.2e-06
NW_018403455.1	121001	122000	2.94	14.24	-11.3	4.98e-25	7.51e-23
NW_018403455.1	122001	123000	1.01	20.36	-19.35	1.23e-13	9.07e-12
NW_018403455.1	127001	128000	30.88	48.03	-17.16	3.98e-17	3.85e-15
NW_018403455.1	129001	130000	25.27	44.74	-19.48	2.07e-09	9.82e-08
NW_018403455.1	130001	131000	21.98	48.27	-26.29	2.62e-22	3.44e-20
NW_018403455.1	132001	133000	24.76	48.06	-23.3	3.41e-18	3.54e-16
NW_018403455.1	146001	147000	74.09	54.99	19.09	1.51e-12	1.01e-10
NW_018403455.1	148001	149000	77.69	66.31	11.37	6.28e-17	5.99e-15
NW_018403455.1	149001	150000	76.27	64.09	12.18	1.09e-15	9.46e-14
NW_018403455.1	158001	159000	23.17	43.31	-20.14	4.04e-27	6.7e-25
NW_018403455.1	160001	161000	74.86	62.79	12.07	2.05e-09	9.71e-08
NW_018403455.1	162001	163000	70.57	58.34	12.23	6.54e-05	0.00132
NW_018403455.1	163001	164000	54.78	42.59	12.19	0.00436	0.0459
NW_018403455.1	165001	166000	68.83	51.14	17.69	1.02e-13	7.56e-12
NW_018403455.1	166001	167000	72.7	54.64	18.06	4.86e-07	1.6e-05
NW_018403455.1	169001	170000	75.97	61.71	14.26	0.00472	0.049
NW_018403455.1	176001	177000	60.71	38.94	21.78	0.0089	0.0809
NW_018403455.1	184001	185000	61.11	48.1	13.01	9.7e-07	3e-05
NW_018403455.1	185001	186000	89.78	71.91	17.87	2.66e-26	4.26e-24
NW_018403455.1	186001	187000	81.25	69.2	12.05	7.39e-11	4.15e-09
NW_018403455.1	187001	188000	64.44	39.41	25.04	8.26e-05	0.00162
NW_018403455.1	188001	189000	79.83	67.15	12.68	1.52e-11	9.19e-10
NW_018403455.1	189001	190000	78.85	66.62	12.23	1.39e-20	1.66e-18
NW_018403455.1	192001	193000	52.11	38.63	13.48	0.000459	0.00711
NW_018403455.1	193001	194000	75.28	54.2	21.08	1.42e-19	1.6e-17
NW_018403455.1	208001	209000	46.72	65.08	-18.36	1.33e-06	4.02e-05
NW_018403455.1	230001	231000	24.25	37.49	-13.24	1.88e-13	1.35e-11
NW_018403455.1	274001	275000	11.54	23.4	-11.87	0.0371	0.236
NW_018403457.1	25001	26000	49.46	65.21	-15.74	2.24e-25	3.44e-23
NW_018403457.1	96001	97000	0	10.59	-10.59	4.32e-14	3.31e-12
NW_018403457.1	122001	123000	39.39	62.71	-23.32	0.000108	0.00205
NW_018403457.1	137001	138000	49.07	28.2	20.88	5.73e-22	7.38e-20
NW_018403457.1	173001	174000	10.71	0	10.71	0.000218	0.00378
NW_018403457.1	186001	187000	53.13	42.83	10.31	0.00295	0.0335
NW_018403457.1	207001	208000	0	49.12	-49.12	0.000999	0.0137
NW_018403457.1	220001	221000	63.71	44.44	19.26	0.000112	0.00211
NW_018403457.1	221001	222000	56.89	70.87	-13.97	0.00557	0.056
NW_018403457.1	228001	229000	59.09	48.69	10.4	0.000591	0.0088
NW_018403457.1	255001	256000	39.02	22.19	16.84	1.72e-13	1.24e-11
NW_018403457.1	264001	265000	50	74.39	-24.39	0.0378	0.239
NW_018403457.1	268001	269000	60.54	72.4	-11.86	1.81e-07	6.4e-06
NW_018403457.1	302001	303000	10.65	0.24	10.42	4.04e-43	1.21e-40
NW_018403457.1	303001	304000	36.94	0.29	36.65	0	0
NW_018403457.1	304001	305000	36.42	7.17	29.26	1.12e-38	2.9e-36
NW_018403457.1	305001	306000	53.03	13.1	39.94	1.6e-09	7.68e-08
NW_018403457.1	307001	308000	49.02	37.13	11.88	5.18e-05	0.00108
NW_018403457.1	309001	310000	70.18	55.74	14.43	0.000783	0.0112
NW_018403457.1	311001	312000	42.28	11.45	30.83	1.73e-10	9.35e-09
NW_018403457.1	314001	315000	55.88	37.9	17.98	0.000478	0.00735
NW_018403457.1	315001	316000	57.77	41.06	16.71	1.27e-05	0.000309
NW_018403457.1	317001	318000	54.91	40.6	14.31	1.08e-09	5.32e-08
NW_018403460.1	40001	41000	58.86	42.78	16.08	0.000592	0.00882
NW_018403460.1	98001	99000	83.89	73.32	10.56	9.56e-20	1.09e-17
NW_018403461.1	22001	23000	86.06	74.5	11.56	0.00277	0.0318
NW_018403461.1	75001	76000	81.69	70.58	11.11	1.16e-06	3.55e-05
NW_018403461.1	78001	79000	88.29	75.53	12.76	5.07e-06	0.000135
NW_018403461.1	81001	82000	82.49	66.88	15.61	1.13e-06	3.47e-05
NW_018403461.1	89001	90000	80.96	66.59	14.37	2.51e-07	8.67e-06
NW_018403461.1	100001	101000	79.65	90.16	-10.52	5.89e-06	0.000155
NW_018403461.1	102001	103000	58.6	68.97	-10.37	2.8e-05	0.000624
NW_018403461.1	103001	104000	43.4	63.45	-20.05	0.000614	0.0091
NW_018403461.1	175001	176000	62.65	50.15	12.51	9.37e-06	0.000235
NW_018403461.1	210001	211000	62.34	52.29	10.05	0.00132	0.0173
NW_018403461.1	222001	223000	73.46	62.6	10.87	0.000346	0.00559
NW_018403461.1	239001	240000	54.42	39.18	15.25	0.0259	0.182
NW_018403461.1	241001	242000	44.19	68.37	-24.19	2.71e-05	0.000607
NW_018403461.1	251001	252000	74.95	64.77	10.19	0.000161	0.0029
NW_018403461.1	254001	255000	74.34	64.12	10.22	1.02e-11	6.27e-10
NW_018403461.1	272001	273000	26.09	48.63	-22.54	0.01	0.0886
NW_018403461.1	311001	312000	39.81	53.9	-14.09	0.0306	0.206
NW_018403461.1	406001	407000	79.07	64.69	14.38	3.89e-10	2.02e-08
NW_018403461.1	412001	413000	75.37	64.16	11.2	0.00142	0.0183
NW_018403461.1	416001	417000	80.43	69.16	11.28	0.0163	0.129
NW_018403461.1	425001	426000	85.58	63.51	22.07	4e-08	1.58e-06
NW_018403461.1	427001	428000	81.13	64.95	16.17	6.81e-42	1.96e-39
NW_018403470.1	32001	33000	81.17	65.64	15.53	5.05e-12	3.2e-10
NW_018403470.1	34001	35000	31.58	60.78	-29.21	0.000825	0.0117
NW_018403470.1	35001	36000	32.49	74.55	-42.06	1.21e-46	4.02e-44
NW_018403470.1	36001	37000	34.07	48.7	-14.63	5.06e-05	0.00105
NW_018403470.1	37001	38000	22.95	34.26	-11.31	0.000368	0.00589
NW_018403470.1	39001	40000	59.22	40.82	18.4	0.000876	0.0123
NW_018403470.1	100001	101000	64.89	82.14	-17.25	1.08e-31	2.17e-29
NW_018403470.1	104001	105000	64.37	83.57	-19.2	1.18e-58	5.35e-56
NW_018403470.1	105001	106000	56.91	67.37	-10.46	8.08e-13	5.52e-11
NW_018403470.1	106001	107000	72.45	83.02	-10.57	5.63e-08	2.17e-06
NW_018403470.1	107001	108000	59.01	69.89	-10.88	8.85e-07	2.76e-05
NW_018403470.1	109001	110000	50.04	69.3	-19.26	5.15e-20	5.96e-18
NW_018403470.1	110001	111000	55.72	77.04	-21.32	1.04e-61	5.11e-59
NW_018403470.1	115001	116000	50.37	33.8	16.56	0.000307	0.00506
NW_018403470.1	118001	119000	45.95	57.67	-11.72	2.4e-07	8.33e-06
NW_018403470.1	120001	121000	44.89	58.11	-13.22	2.3e-10	1.22e-08
NW_018403470.1	124001	125000	65.33	45.96	19.37	0.000343	0.00556
NW_018403470.1	125001	126000	54.33	69.12	-14.8	8.48e-07	2.66e-05
NW_018403470.1	145001	146000	76.4	65.62	10.77	2.47e-07	8.56e-06
NW_018403470.1	146001	147000	73.48	60.29	13.19	3.92e-10	2.03e-08
NW_018403470.1	149001	150000	70.18	57.67	12.51	2.47e-09	1.16e-07
NW_018403470.1	150001	151000	65.86	53.89	11.97	4.59e-09	2.08e-07
NW_018403470.1	343001	344000	7.58	21.02	-13.44	8.75e-07	2.73e-05
NW_018403470.1	344001	345000	68.92	58.21	10.71	5.49e-06	0.000145
NW_018403470.1	345001	346000	70.91	51.82	19.09	3.54e-08	1.41e-06
NW_018403470.1	346001	347000	49.46	38.51	10.94	0.0324	0.214
NW_018403470.1	359001	360000	63.48	41.32	22.16	0.000112	0.00211
NW_018403470.1	360001	361000	26.91	12.39	14.52	1.77e-05	0.000416
NW_018403470.1	361001	362000	62.33	43.28	19.04	2.55e-06	7.27e-05
NW_018403470.1	365001	366000	60.94	40.52	20.42	1.32e-14	1.06e-12
NW_018403477.1	1001	2000	83.73	71.38	12.35	1.94e-05	0.000452
NW_018403482.1	3001	4000	84.16	67.27	16.89	0.0245	0.175
NW_018403482.1	6001	7000	11.32	75	-63.68	5.28e-06	0.00014
NW_018403482.1	9001	10000	61.28	41.96	19.32	2.76e-08	1.12e-06
NW_018403482.1	11001	12000	30	77.27	-47.27	0.0184	0.141
NW_018403482.1	13001	14000	63.98	43.09	20.88	6.84e-05	0.00137
NW_018403482.1	15001	16000	100	57.78	42.22	0.0104	0.0916
NW_018403482.1	103001	104000	24.92	8.14	16.78	6.91e-08	2.63e-06
NW_018403482.1	134001	135000	62.59	78.49	-15.91	6.82e-06	0.000177
NW_018403482.1	142001	143000	88.89	78.3	10.59	6.47e-05	0.00131
NW_018403482.1	166001	167000	14.27	1.3	12.97	1.62e-33	3.51e-31
NW_018403482.1	192001	193000	88.24	58.82	29.41	0.0374	0.237
NW_018403482.1	224001	225000	44.06	26.89	17.17	4.1e-14	3.15e-12
NW_018403482.1	259001	260000	21.01	0	21.01	1.94e-18	2.04e-16
NW_018403482.1	260001	261000	24.65	0	24.65	1.47e-22	1.96e-20
NW_018403482.1	261001	262000	17.36	0.2	17.16	2.53e-42	7.38e-40
NW_018403482.1	262001	263000	11.81	0	11.81	1.26e-10	6.93e-09
NW_018403488.1	192001	193000	56.27	66.45	-10.17	0.0152	0.123
NW_018403488.1	217001	218000	56.49	41.14	15.35	0.00907	0.0821
NW_018403488.1	229001	230000	64.93	80.34	-15.41	0.00362	0.0395
NW_018403488.1	233001	234000	77.78	55.86	21.92	0.0195	0.148
NW_018403488.1	244001	245000	54.66	43.94	10.72	0.00182	0.0226
NW_018403488.1	247001	248000	82.79	72.54	10.24	1.19e-07	4.34e-06
NW_018403488.1	254001	255000	73.14	59.07	14.06	3.19e-05	0.000701
NW_018403488.1	261001	262000	31.96	43.9	-11.94	5.41e-05	0.00112
NW_018403491.1	4001	5000	60	100	-40	0.0237	0.171
NW_018403494.1	22001	23000	57.14	76.84	-19.69	3.3e-06	9.19e-05
NW_018403494.1	26001	27000	42.15	52.73	-10.58	0.00769	0.0722
NW_018403494.1	34001	35000	54.29	72.12	-17.82	7.1e-07	2.26e-05
NW_018403494.1	36001	37000	100	83.65	16.35	0.0304	0.205
NW_018403494.1	44001	45000	59.32	72.02	-12.7	0.0301	0.203
NW_018403494.1	45001	46000	52.8	81.31	-28.51	4.31e-06	0.000117
NW_018403494.1	48001	49000	2.53	21.32	-18.79	3.66e-05	0.000791
NW_018403494.1	61001	62000	46.46	0	46.46	0.000696	0.0101
NW_018403494.1	129001	130000	45.21	32.49	12.72	0.000224	0.00386
NW_018403499.1	18001	19000	67.61	56.01	11.6	0.00109	0.0147
NW_018403506.1	136001	137000	0.08	13.07	-12.99	1.5e-174	7.1e-171
NW_018403506.1	137001	138000	0.11	13.59	-13.48	2.03e-74	1.34e-71
NW_018403506.1	284001	285000	31.08	47.58	-16.49	4.02e-05	0.00086
NW_018403506.1	289001	290000	84.53	69.04	15.48	2.47e-07	8.55e-06
NW_018403506.1	310001	311000	89.79	74.81	14.98	2.28e-06	6.56e-05
NW_018403506.1	316001	317000	80.85	18.18	62.67	3.8e-05	0.000819
NW_018403506.1	489001	490000	35.67	18.72	16.95	3.25e-25	4.95e-23
NW_018403506.1	490001	491000	70.18	56.34	13.83	1.69e-06	4.98e-05
NW_018403506.1	491001	492000	67.82	57.24	10.58	4.65e-06	0.000125
NW_018403506.1	493001	494000	62.82	80.04	-17.22	1.03e-07	3.79e-06
NW_018403506.1	624001	625000	79.85	68.97	10.89	4.56e-05	0.000961
NW_018403506.1	627001	628000	40.88	20.13	20.75	5.94e-06	0.000156
NW_018403506.1	639001	640000	13.04	39.58	-26.54	0.0292	0.199
NW_018403506.1	649001	650000	55.6	73.7	-18.1	9.19e-10	4.56e-08
NW_018403506.1	650001	651000	21.3	33.89	-12.59	1.36e-05	0.000329
NW_018403506.1	661001	662000	68.98	58.42	10.56	7.84e-14	5.87e-12
NW_018403506.1	672001	673000	72.58	60.56	12.01	3.47e-06	9.61e-05
NW_018403506.1	675001	676000	69.11	56.63	12.48	4.88e-06	0.000131
NW_018403506.1	676001	677000	69.44	57.46	11.98	0.0459	0.274
NW_018403506.1	679001	680000	36.36	18.06	18.31	0.0014	0.0181
NW_018403506.1	685001	686000	71.58	56	15.58	0.00288	0.0328
NW_018403506.1	693001	694000	64.91	50.63	14.28	0.0046	0.0479
NW_018403506.1	733001	734000	74.73	64.39	10.35	0.00036	0.00578
NW_018403506.1	738001	739000	74.82	62.75	12.07	4.69e-06	0.000126
NW_018403506.1	739001	740000	37.69	25.19	12.5	0.0333	0.218
NW_018403506.1	741001	742000	54.9	43.01	11.89	0.00032	0.00524
NW_018403506.1	745001	746000	33.59	22.44	11.15	0.00062	0.00917
NW_018403506.1	748001	749000	53.04	41.75	11.29	0.00102	0.014
NW_018403506.1	770001	771000	84.94	72.18	12.76	0.000209	0.00364
NW_018403506.1	771001	772000	65.77	52.94	12.82	0.00487	0.0502
NW_018403506.1	787001	788000	71.96	56.5	15.46	0.00949	0.0851
NW_018403506.1	799001	800000	66.97	56.74	10.24	4.44e-09	2.01e-07
NW_018403506.1	807001	808000	31.62	8.33	23.28	2.01e-05	0.000466
NW_018403506.1	829001	830000	79.08	67.29	11.79	6.76e-07	2.16e-05
NW_018403506.1	840001	841000	78.72	48.33	30.39	0.00145	0.0187
NW_018403506.1	853001	854000	79.16	62.23	16.92	3.56e-15	2.99e-13
NW_018403506.1	859001	860000	83.72	69.82	13.91	1.95e-07	6.87e-06
NW_018403506.1	867001	868000	87.02	76.71	10.31	0.00135	0.0176
NW_018403506.1	877001	878000	66.34	51.68	14.67	4.29e-06	0.000117
NW_018403506.1	884001	885000	49.7	23.97	25.73	3.77e-23	5.2e-21
NW_018403506.1	902001	903000	28.35	38.66	-10.31	6.81e-07	2.17e-05
NW_018403506.1	918001	919000	46.88	64.61	-17.74	7.49e-05	0.00149
NW_018403506.1	920001	921000	66.67	56.57	10.09	0.034	0.222
NW_018403506.1	944001	945000	72.55	60.11	12.44	3.43e-06	9.52e-05
NW_018403506.1	952001	953000	6.25	70.24	-63.99	1.84e-06	5.4e-05
NW_018403506.1	954001	955000	43.81	53.85	-10.04	0.00587	0.0584
NW_018403506.1	965001	966000	89.45	77.95	11.5	1.94e-10	1.04e-08
NW_018403506.1	970001	971000	42.93	31.12	11.81	2.48e-05	0.000562
NW_018403506.1	983001	984000	74.14	62.92	11.23	5.05e-05	0.00105
NW_018403506.1	985001	986000	70.53	58.42	12.11	4.37e-06	0.000118
NW_018403506.1	992001	993000	54.16	64.51	-10.35	1.95e-25	2.99e-23
NW_018403506.1	994001	995000	46.62	30.71	15.91	4.45e-09	2.02e-07
NW_018403506.1	999001	1000000	16.85	0	16.85	0.03	0.203
NW_018403509.1	1	1000	15.15	0.94	14.21	0.000564	0.00847
NW_018403509.1	1001	2000	48.84	17.75	31.09	3.89e-12	2.49e-10
NW_018403509.1	2001	3000	47.39	15.9	31.49	4.74e-23	6.51e-21
NW_018403509.1	3001	4000	26.6	4.95	21.65	3.13e-09	1.45e-07
NW_018403509.1	4001	5000	19.18	8.67	10.51	4.42e-10	2.28e-08
NW_018403509.1	5001	6000	27.23	8.29	18.93	1.63e-09	7.83e-08
NW_018403509.1	6001	7000	41.1	15.55	25.55	2.41e-23	3.36e-21
NW_018403509.1	7001	8000	35.96	14.83	21.13	2.96e-05	0.000657
NW_018403509.1	8001	9000	42.74	24.22	18.53	5.92e-07	1.91e-05
NW_018403509.1	9001	10000	28.07	17.58	10.49	0.000386	0.00614
NW_018403509.1	10001	11000	28.35	14.44	13.91	4.78e-10	2.45e-08
NW_018403509.1	12001	13000	37.12	18.34	18.78	2.02e-09	9.59e-08
NW_018403509.1	13001	14000	43.35	18.44	24.91	4.32e-09	1.97e-07
NW_018403509.1	19001	20000	18.36	4.04	14.32	2.07e-21	2.59e-19
NW_018403513.1	71001	72000	11.94	34.16	-22.22	3.23e-47	1.09e-44
NW_018403513.1	98001	99000	78.25	65.53	12.73	2.39e-09	1.12e-07
NW_018403513.1	105001	106000	65	85.71	-20.71	0.0203	0.152
NW_018403513.1	114001	115000	84.38	73.08	11.29	8.61e-10	4.28e-08
NW_018403513.1	128001	129000	75.15	87.31	-12.17	2.29e-09	1.08e-07
NW_018403513.1	134001	135000	22.7	12.69	10.01	1.96e-08	8.09e-07
NW_018403513.1	171001	172000	0.53	31.48	-30.95	6.22e-39	1.63e-36
NW_018403513.1	180001	181000	29.91	69.95	-40.04	2.07e-21	2.59e-19
NW_018403513.1	181001	182000	30.91	56.83	-25.91	1.72e-09	8.25e-08
NW_018403513.1	182001	183000	39.61	72.8	-33.18	2.4e-64	1.26e-61
NW_018403513.1	183001	184000	32.9	68.53	-35.63	1.58e-16	1.46e-14
NW_018403513.1	184001	185000	26.68	66.67	-39.99	8.96e-35	2.04e-32
NW_018403513.1	185001	186000	46.66	76.4	-29.74	8.03e-100	9.92e-97
NW_018403513.1	186001	187000	32.29	50.83	-18.54	2.79e-15	2.36e-13
NW_018403513.1	189001	190000	35.16	57.55	-22.39	5.64e-25	8.49e-23
NW_018403513.1	190001	191000	49.51	61.14	-11.63	7.52e-07	2.38e-05
NW_018403513.1	191001	192000	37.39	66.29	-28.9	1.51e-36	3.64e-34
NW_018403513.1	192001	193000	32.66	52.13	-19.48	1.72e-15	1.48e-13
NW_018403513.1	193001	194000	45.54	66.63	-21.09	7.08e-17	6.72e-15
NW_018403513.1	194001	195000	30.63	46.07	-15.45	6.96e-05	0.0014
NW_018403513.1	195001	196000	33.99	58.48	-24.49	6.4e-16	5.65e-14
NW_018403513.1	196001	197000	50.76	63.09	-12.33	7.38e-06	0.00019
NW_018403513.1	197001	198000	36.96	66.95	-30	4.49e-19	4.92e-17
NW_018403513.1	198001	199000	33.86	68.15	-34.29	2.22e-56	9.47e-54
NW_018403513.1	199001	200000	7.69	18.65	-10.95	8.18e-09	3.57e-07
NW_018403513.1	240001	241000	92.11	81.71	10.4	0.00766	0.072
NW_018403513.1	244001	245000	67.82	55.45	12.37	0.0013	0.0171
NW_018403513.1	269001	270000	86.59	68.92	17.66	0.00148	0.019
NW_018403513.1	316001	317000	89.91	79.72	10.19	4.05e-06	0.000111
NW_018403513.1	320001	321000	0	21.75	-21.75	5.82e-06	0.000153
NW_018403513.1	353001	354000	47.26	34.16	13.1	1.2e-05	0.000295
NW_018403513.1	382001	383000	44.86	32.34	12.52	5.78e-06	0.000152
NW_018403513.1	506001	507000	62.34	35.31	27.03	3.87e-37	9.54e-35
NW_018403513.1	527001	528000	43.33	22.51	20.82	4.59e-17	4.41e-15
NW_018403513.1	532001	533000	17.78	6.65	11.13	8.71e-10	4.33e-08
NW_018403513.1	533001	534000	50.99	37.71	13.28	3.48e-05	0.000757
NW_018403513.1	540001	541000	74.87	85.78	-10.91	0.00769	0.0721
NW_018403513.1	541001	542000	81.43	71.39	10.04	0.00708	0.0676
NW_018403513.1	555001	556000	76.98	58.37	18.62	9.57e-06	0.00024
NW_018403513.1	604001	605000	74.39	40	34.39	4.24e-12	2.71e-10
NW_018403513.1	605001	606000	68.7	40.23	28.47	1.92e-17	1.9e-15
NW_018403513.1	606001	607000	51.53	28.87	22.66	4.22e-11	2.43e-09
NW_018403513.1	647001	648000	42.44	32.32	10.12	3.22e-09	1.49e-07
NW_018403513.1	653001	654000	63.1	40.14	22.97	5.6e-10	2.85e-08
NW_018403513.1	654001	655000	70.74	60.09	10.65	0.00537	0.0544
NW_018403513.1	659001	660000	66.83	54.3	12.52	0.0205	0.153
NW_018403513.1	661001	662000	68.85	51.44	17.4	3.92e-17	3.79e-15
NW_018403513.1	716001	717000	77.85	67.31	10.55	2.03e-12	1.34e-10
NW_018403513.1	741001	742000	43.53	53.65	-10.12	0.00522	0.0531
NW_018403513.1	746001	747000	70.89	60.46	10.43	1.4e-10	7.62e-09
NW_018403513.1	775001	776000	14.2	3.32	10.87	4.76e-33	1.02e-30
NW_018403513.1	776001	777000	12.34	0.16	12.18	5.02e-37	1.23e-34
NW_018403513.1	989001	990000	27.65	38.23	-10.58	9.68e-09	4.18e-07
NW_018403513.1	1010001	1011000	59.26	70.59	-11.33	0.0195	0.147
NW_018403513.1	1017001	1018000	53.96	75.29	-21.32	1.97e-14	1.55e-12
NW_018403513.1	1019001	1020000	59.35	25.82	33.53	4.74e-26	7.51e-24
NW_018403513.1	1065001	1066000	68.19	55.05	13.14	6.61e-05	0.00133
NW_018403513.1	1066001	1067000	51.77	39.18	12.59	0.0299	0.202
NW_018403516.1	75001	76000	84.56	70.15	14.4	1.3e-16	1.21e-14
NW_018403516.1	86001	87000	51.06	70.27	-19.21	0.0215	0.159
NW_018403516.1	95001	96000	80	66.33	13.67	3.33e-05	0.000728
NW_018403516.1	102001	103000	67.81	84.07	-16.26	1.01e-44	3.17e-42
NW_018403516.1	105001	106000	76.41	53.31	23.1	1.66e-07	5.91e-06
NW_018403516.1	173001	174000	31.82	70.08	-38.26	0.0012	0.0159
NW_018403516.1	189001	190000	58.33	45.97	12.37	0.000784	0.0112
NW_018403516.1	202001	203000	66.09	54.48	11.61	0.0452	0.272
NW_018403516.1	208001	209000	95.77	82.39	13.38	0.00516	0.0526
NW_018403516.1	227001	228000	89.04	74.17	14.87	0.000998	0.0137
NW_018403519.1	24001	25000	20.21	8.15	12.06	4.23e-10	2.18e-08
NW_018403519.1	57001	58000	88.25	76.22	12.03	6.49e-33	1.38e-30
NW_018403519.1	58001	59000	83.76	72.92	10.85	6.17e-07	1.98e-05
NW_018403519.1	66001	67000	70.28	57.94	12.35	1.6e-12	1.06e-10
NW_018403519.1	77001	78000	15	0	15	0.00285	0.0326
NW_018403519.1	81001	82000	51.98	19.3	32.68	2.09e-08	8.6e-07
NW_018403519.1	441001	442000	57.97	76.54	-18.57	0.022	0.162
NW_018403519.1	445001	446000	54.33	43.99	10.34	0.000773	0.0111
NW_018403519.1	455001	456000	30.93	0.25	30.68	1.83e-121	3.62e-118
NW_018403519.1	456001	457000	24.48	0.13	24.35	1.15e-56	4.94e-54
NW_018403519.1	457001	458000	13.43	0	13.43	1.9e-06	5.58e-05
NW_018403519.1	461001	462000	72.54	31.59	40.95	2.49e-70	1.5e-67
NW_018403519.1	462001	463000	85.14	31.33	53.81	1.07e-109	1.66e-106
NW_018403519.1	463001	464000	47.97	27.04	20.93	5.3e-22	6.83e-20
NW_018403519.1	481001	482000	84.96	68.75	16.21	1.2e-19	1.35e-17
NW_018403525.1	20001	21000	22.85	10.77	12.08	1.27e-19	1.43e-17
NW_018403528.1	12001	13000	56.07	41.46	14.61	0.00886	0.0806
NW_018403528.1	32001	33000	63.72	53.37	10.35	0.0011	0.0148
NW_018403528.1	116001	117000	61.54	75.99	-14.45	6.07e-07	1.95e-05
NW_018403528.1	126001	127000	100	70.09	29.91	9.13e-05	0.00177
NW_018403528.1	128001	129000	72.73	85.02	-12.29	0.015	0.121
NW_018403528.1	186001	187000	65.75	77.18	-11.44	9.78e-07	3.02e-05
NW_018403528.1	197001	198000	45.33	32.36	12.97	0.00139	0.018
NW_018403528.1	200001	201000	33.7	56.62	-22.93	1.03e-43	3.13e-41
NW_018403528.1	201001	202000	34.22	62	-27.78	2.36e-51	8.91e-49
NW_018403528.1	436001	437000	67.5	84	-16.5	0.042	0.258
NW_018403528.1	450001	451000	47.02	59.74	-12.72	5.31e-05	0.0011
NW_018403528.1	508001	509000	53.08	26.02	27.05	1.99e-10	1.06e-08
NW_018403528.1	509001	510000	32.1	8.22	23.88	1.78e-90	1.75e-87
NW_018403528.1	510001	511000	60.04	33.99	26.05	1.33e-19	1.5e-17
NW_018403528.1	511001	512000	35.06	22.88	12.19	0.0301	0.203
NW_018403528.1	512001	513000	46.47	22.87	23.6	4.21e-14	3.23e-12
NW_018403528.1	513001	514000	50.38	18.94	31.44	1.02e-48	3.6e-46
NW_018403528.1	514001	515000	51.59	28.08	23.51	3e-17	2.92e-15
NW_018403528.1	515001	516000	34.38	17.23	17.15	8.37e-09	3.65e-07
NW_018403528.1	516001	517000	41.67	15.03	26.64	1.29e-11	7.87e-10
NW_018403528.1	517001	518000	55.16	27.1	28.06	7.02e-20	8.06e-18
NW_018403528.1	561001	562000	56.56	72.31	-15.75	4.44e-05	0.000937
NW_018403528.1	563001	564000	51.33	32.43	18.9	1.35e-05	0.000326
NW_018403528.1	569001	570000	42.71	57.65	-14.94	0.0061	0.0601
NW_018403528.1	632001	633000	53.75	41.39	12.36	2.15e-06	6.23e-05
NW_018403529.1	121001	122000	56.88	69.41	-12.53	0.0401	0.249
NW_018403529.1	124001	125000	37.28	25.31	11.97	0.0022	0.0263
NW_018403534.1	61001	62000	12.43	0.56	11.86	1.95e-06	5.7e-05
NW_018403534.1	144001	145000	26.94	14.38	12.56	2.41e-14	1.89e-12
NW_018403537.1	272001	273000	17.98	2.77	15.2	3.42e-11	1.99e-09
NW_018403537.1	468001	469000	46.25	61.99	-15.74	3.53e-05	0.000767
NW_018403537.1	469001	470000	60.87	48.28	12.59	0.0145	0.118
NW_018403537.1	475001	476000	88	71.9	16.1	0.0284	0.195
NW_018403537.1	480001	481000	72.74	57.51	15.23	3.84e-08	1.52e-06
NW_018403537.1	482001	483000	56.69	41.04	15.65	7.88e-06	0.000201
NW_018403537.1	552001	553000	0	20.66	-20.66	2.5e-20	2.95e-18
NW_018403537.1	553001	554000	0	10.21	-10.21	2.09e-23	2.93e-21
NW_018403537.1	577001	578000	40.4	83.21	-42.8	6.14e-77	4.31e-74
NW_018403537.1	578001	579000	43.51	81.52	-38.01	6.32e-41	1.76e-38
NW_018403537.1	579001	580000	49.48	77.18	-27.69	2.49e-14	1.95e-12
NW_018403537.1	582001	583000	43.48	74.71	-31.23	0.00057	0.00854
NW_018403537.1	583001	584000	47.97	71.22	-23.25	1.06e-18	1.13e-16
NW_018403537.1	585001	586000	27.03	58.62	-31.59	0.00321	0.0359
NW_018403537.1	600001	601000	22.13	0.54	21.59	2.05e-24	3e-22
NW_018403537.1	601001	602000	35.11	0.65	34.47	8.51e-57	3.66e-54
NW_018403537.1	602001	603000	29.9	9.69	20.21	7.12e-08	2.7e-06
NW_018403537.1	603001	604000	35.71	0.18	35.53	1.59e-60	7.57e-58
NW_018403537.1	615001	616000	24.5	0.47	24.03	1.62e-49	5.82e-47
NW_018403537.1	616001	617000	54.81	2.03	52.78	5.43e-62	2.68e-59
NW_018403537.1	620001	621000	35.31	12.36	22.95	2.3e-41	6.48e-39
NW_018403537.1	623001	624000	50.24	34.25	15.99	2.61e-20	3.07e-18
NW_018403537.1	625001	626000	36.63	20.03	16.6	1.8e-14	1.43e-12
NW_018403537.1	626001	627000	57.45	41.26	16.19	1.1e-09	5.39e-08
NW_018403537.1	648001	649000	32.05	43.45	-11.4	2.5e-07	8.64e-06
NW_018403537.1	725001	726000	10.43	0.16	10.28	4.96e-33	1.06e-30
NW_018403537.1	727001	728000	18.48	0.08	18.4	2.53e-44	7.81e-42
NW_018403537.1	728001	729000	12.51	0.45	12.06	6.49e-46	2.1e-43
NW_018403537.1	729001	730000	18.65	0.73	17.91	8.19e-133	2e-129
NW_018403537.1	730001	731000	14	0.91	13.09	4.74e-49	1.69e-46
NW_018403537.1	1001001	1002000	19.78	4.03	15.75	4.34e-16	3.89e-14
NW_018403537.1	1182001	1183000	0.86	29.52	-28.67	5.15e-60	2.41e-57
NW_018403537.1	1183001	1184000	5.71	28.53	-22.82	1.21e-49	4.35e-47
NW_018403537.1	1185001	1186000	69.17	52.55	16.62	3.72e-06	0.000102
NW_018403537.1	1202001	1203000	39.95	81.53	-41.58	6.35e-162	2.56e-158
NW_018403537.1	1203001	1204000	41.57	79.79	-38.22	7.84e-60	3.65e-57
NW_018403537.1	1204001	1205000	55.94	79.14	-23.2	5.42e-93	5.68e-90
NW_018403537.1	1212001	1213000	79.05	68.49	10.56	3.45e-06	9.57e-05
NW_018403537.1	1218001	1219000	41.3	52.59	-11.29	0.00278	0.0319
NW_018403537.1	1221001	1222000	50.7	63.53	-12.82	5.37e-05	0.00111
NW_018403537.1	1222001	1223000	62.94	48.11	14.82	1.17e-08	5.01e-07
NW_018403537.1	1224001	1225000	61.03	33.51	27.52	4.82e-08	1.88e-06
NW_018403537.1	1226001	1227000	44.59	32.52	12.07	0.00284	0.0325
NW_018403537.1	1230001	1231000	52.83	42.21	10.62	0.000227	0.00391
NW_018403537.1	1246001	1247000	91.52	80	11.52	0.0311	0.208
NW_018403537.1	1258001	1259000	65.99	55.2	10.78	6.19e-05	0.00126
NW_018403537.1	1260001	1261000	37.28	50.59	-13.31	0.00357	0.0391
NW_018403537.1	1261001	1262000	45.14	23.65	21.49	3.03e-17	2.95e-15
NW_018403537.1	1267001	1268000	72.67	84.75	-12.09	0.000466	0.00721
NW_018403537.1	1277001	1278000	76.58	49.7	26.88	1.51e-10	8.18e-09
NW_018403537.1	1279001	1280000	90	30	60	0.00166	0.0209
NW_018403537.1	1301001	1302000	51.6	62.21	-10.61	5.89e-05	0.0012
NW_018403537.1	1452001	1453000	0	10.89	-10.89	0.000872	0.0122
NW_018403537.1	1453001	1454000	33.33	76.32	-42.99	1.33e-41	3.77e-39
NW_018403537.1	1454001	1455000	34.71	70.51	-35.81	2.75e-22	3.61e-20
NW_018403537.1	1455001	1456000	58.26	85.06	-26.8	5.8e-28	9.91e-26
NW_018403537.1	1460001	1461000	8.35	69.7	-61.34	1.1e-15	9.54e-14
NW_018403537.1	1463001	1464000	38.68	50.84	-12.16	1.37e-08	5.8e-07
NW_018403537.1	1482001	1483000	77.65	65.72	11.93	0.00239	0.0281
NW_018403537.1	1496001	1497000	41.26	52.7	-11.44	2.45e-06	7.02e-05
NW_018403537.1	1507001	1508000	20.78	39.45	-18.67	8.16e-13	5.57e-11
NW_018403537.1	1569001	1570000	30.3	42.19	-11.89	2.04e-12	1.34e-10
NW_018403537.1	1571001	1572000	29.83	13.69	16.14	4.42e-06	0.00012
NW_018403537.1	1575001	1576000	41.6	53.16	-11.56	0.0288	0.197
NW_018403537.1	1584001	1585000	66.67	90.24	-23.58	0.0104	0.0912
NW_018403537.1	1587001	1588000	48.96	29.31	19.65	0.0187	0.143
NW_018403537.1	1731001	1732000	47.91	29.79	18.12	6.52e-36	1.54e-33
NW_018403537.1	1745001	1746000	50.96	66.36	-15.4	0.0263	0.184
NW_018403537.1	1760001	1761000	81.26	69.02	12.24	1.3e-06	3.93e-05
NW_018403541.1	11001	12000	74.29	45.45	28.83	0.00901	0.0816
NW_018403542.1	49001	50000	81.51	66.67	14.85	0.00379	0.041
NW_018403543.1	13001	14000	22.38	38.47	-16.09	4.32e-10	2.23e-08
NW_018403543.1	18001	19000	63.41	81.13	-17.72	0.00048	0.00738
NW_018403543.1	22001	23000	52.89	64.32	-11.43	0.00569	0.0569
NW_018403543.1	23001	24000	43.36	60.29	-16.94	0.027	0.188
NW_018403543.1	27001	28000	10.34	21.79	-11.45	0.0141	0.116
NW_018403543.1	40001	41000	87.5	64.38	23.12	0.00861	0.0789
NW_018403543.1	41001	42000	51.39	35.34	16.04	0.0186	0.142
NW_018403543.1	56001	57000	64.98	54.69	10.29	0.0144	0.117
NW_018403543.1	63001	64000	58.82	43.89	14.93	0.0458	0.274
NW_018403543.1	83001	84000	22.54	33.66	-11.11	0.000432	0.00676
NW_018403543.1	88001	89000	40.21	54.76	-14.54	0.000229	0.00394
NW_018403543.1	90001	91000	57.52	74.4	-16.89	8.63e-05	0.00168
NW_018403543.1	97001	98000	66.82	56.33	10.49	0.000483	0.00742
NW_018403543.1	104001	105000	39.8	29.22	10.58	8.75e-05	0.0017
NW_018403543.1	111001	112000	49.66	61.92	-12.26	0.000569	0.00853
NW_018403543.1	128001	129000	82.57	61.6	20.97	1.96e-05	0.000456
NW_018403543.1	130001	131000	23.53	36.36	-12.83	0.0262	0.183
NW_018403543.1	131001	132000	71.52	51.33	20.19	2.75e-08	1.11e-06
NW_018403543.1	132001	133000	51.06	39.77	11.29	0.000124	0.00231
NW_018403543.1	133001	134000	55.19	44.19	11	0.00158	0.0201
NW_018403543.1	136001	137000	32.84	54.75	-21.92	0.00158	0.02
NW_018403543.1	138001	139000	78.77	67.52	11.25	0.00314	0.0352
NW_018403543.1	148001	149000	17.35	43.77	-26.43	2.4e-06	6.89e-05
NW_018403543.1	149001	150000	26.97	15.79	11.18	0.0344	0.224
NW_018403543.1	153001	154000	40.79	56.9	-16.1	9.7e-07	3e-05
NW_018403543.1	157001	158000	74.63	46.15	28.48	2.25e-07	7.86e-06
NW_018403543.1	170001	171000	38.41	22.77	15.64	0.0101	0.0893
NW_018403543.1	171001	172000	24.14	13.57	10.57	0.000629	0.00929
NW_018403543.1	177001	178000	2.5	17.24	-14.74	0.000113	0.00213
NW_018403543.1	178001	179000	0	19.75	-19.75	5.81e-13	4.03e-11
NW_018403543.1	238001	239000	40.48	53.02	-12.55	0.000169	0.00303
NW_018403543.1	247001	248000	55.19	44.7	10.48	0.001	0.0137
NW_018403543.1	258001	259000	55.96	44.37	11.58	6.86e-07	2.19e-05
NW_018403543.1	259001	260000	76.92	36.73	40.19	0.013	0.109
NW_018403543.1	269001	270000	48.32	36.57	11.74	0.00065	0.00955
NW_018403543.1	270001	271000	55.56	33.77	21.79	0.023	0.167
NW_018403543.1	271001	272000	36.97	21.4	15.58	5.56e-05	0.00114
NW_018403543.1	272001	273000	55.1	71.43	-16.33	0.0316	0.211
NW_018403543.1	279001	280000	67.34	48.25	19.09	2.78e-05	0.000621
NW_018403543.1	287001	288000	40.48	15.45	25.03	9.96e-17	9.32e-15
NW_018403543.1	326001	327000	34.88	63.16	-28.27	0.00102	0.0139
NW_018403543.1	344001	345000	67.73	79.33	-11.6	9.89e-05	0.0019
NW_018403543.1	351001	352000	48.28	87.1	-38.82	4.2e-05	0.000894
NW_018403543.1	352001	353000	62.24	73.96	-11.73	0.00121	0.0161
NW_018403543.1	530001	531000	28.89	43.28	-14.39	0.0132	0.11
NW_018403543.1	538001	539000	2.8	14.57	-11.77	1.95e-43	5.88e-41
NW_018403543.1	539001	540000	0.38	21.09	-20.71	2.51e-144	7.72e-141
NW_018403543.1	540001	541000	0	18.61	-18.61	1.52e-84	1.31e-81
NW_018403543.1	541001	542000	0.08	21.77	-21.69	1.95e-97	2.27e-94
NW_018403543.1	542001	543000	0.95	18.5	-17.54	7.14e-24	1.02e-21
NW_018403543.1	543001	544000	0.28	40.81	-40.54	8.6e-60	4e-57
NW_018403543.1	590001	591000	14.18	30.93	-16.75	2.54e-32	5.25e-30
NW_018403543.1	600001	601000	79.67	69.64	10.03	3.74e-07	1.25e-05
NW_018403543.1	616001	617000	74.58	86.9	-12.32	8.16e-05	0.0016
NW_018403543.1	619001	620000	62.66	73.44	-10.78	0.000134	0.00248
NW_018403543.1	621001	622000	0.19	15.06	-14.87	1.82e-28	3.17e-26
NW_018403543.1	622001	623000	0	37.56	-37.56	3.85e-63	1.96e-60
NW_018403543.1	625001	626000	0	14.13	-14.13	5.55e-11	3.15e-09
NW_018403543.1	665001	666000	76.02	86.32	-10.29	0.00446	0.0468
NW_018403543.1	683001	684000	80	90.91	-10.91	0.0432	0.263
NW_018403543.1	684001	685000	76.08	89.39	-13.31	5.15e-11	2.94e-09
NW_018403543.1	770001	771000	30.33	40.67	-10.34	1.89e-06	5.54e-05
NW_018403543.1	775001	776000	27.99	41.43	-13.44	2.47e-11	1.46e-09
NW_018403543.1	776001	777000	32.42	43.32	-10.91	3.59e-06	9.93e-05
NW_018403543.1	779001	780000	18.18	54.9	-36.72	0.044	0.267
NW_018403543.1	787001	788000	35.73	46.83	-11.1	0.000429	0.00673
NW_018403543.1	789001	790000	75.58	64.08	11.49	0.00632	0.0619
NW_018403543.1	792001	793000	34.36	47.38	-13.02	1.27e-25	1.97e-23
NW_018403543.1	798001	799000	39.18	55.67	-16.49	0.00908	0.0822
NW_018403543.1	801001	802000	67.74	85.85	-18.11	0.0329	0.216
NW_018403543.1	808001	809000	29.55	40.08	-10.53	2.08e-11	1.24e-09
NW_018403543.1	839001	840000	52.5	24.17	28.33	7.15e-20	8.2e-18
NW_018403543.1	840001	841000	44	18.02	25.98	1.85e-37	4.61e-35
NW_018403543.1	841001	842000	39.95	12.24	27.72	1.49e-46	4.94e-44
NW_018403543.1	842001	843000	29.91	6.49	23.41	5.18e-14	3.94e-12
NW_018403543.1	843001	844000	40	6.67	33.33	0.016	0.127
NW_018403543.1	858001	859000	81.46	58.57	22.89	2e-06	5.84e-05
NW_018403543.1	859001	860000	5.13	18.62	-13.49	8.98e-25	1.34e-22
NW_018403543.1	866001	867000	64.95	80.69	-15.74	1.61e-08	6.73e-07
NW_018403543.1	871001	872000	53.49	72.76	-19.27	0.000177	0.00315
NW_018403543.1	872001	873000	71.13	83.86	-12.73	1.98e-08	8.16e-07
NW_018403543.1	879001	880000	59.93	80.14	-20.21	4.54e-11	2.61e-09
NW_018403543.1	881001	882000	34.12	58.26	-24.14	0.000958	0.0132
NW_018403543.1	883001	884000	56.33	42.98	13.35	0.0366	0.234
NW_018403543.1	884001	885000	89.19	67.65	21.54	0.0176	0.137
NW_018403543.1	887001	888000	67.96	82.77	-14.81	6.84e-11	3.85e-09
NW_018403543.1	897001	898000	93.25	83.08	10.17	3.98e-06	0.000109
NW_018403543.1	900001	901000	64.76	77.06	-12.3	2.28e-05	0.00052
NW_018403543.1	910001	911000	67	85.71	-18.71	0.00692	0.0664
NW_018403543.1	919001	920000	78.31	68	10.3	6.78e-06	0.000176
NW_018403543.1	920001	921000	64.29	39.18	25.11	0.0017	0.0213
NW_018403543.1	934001	935000	81.94	92.54	-10.59	0.0347	0.225
NW_018403543.1	959001	960000	86.09	73.23	12.86	1.56e-05	0.00037
NW_018403543.1	971001	972000	79.25	56.76	22.49	0.00213	0.0257
NW_018403543.1	1060001	1061000	48.48	86.79	-38.31	0.000183	0.00324
NW_018403543.1	1073001	1074000	86.42	66.22	20.2	2.72e-05	0.000609
NW_018403543.1	1081001	1082000	86.97	75.79	11.18	3.67e-05	0.000794
NW_018403543.1	1109001	1110000	51.96	14.97	36.98	8.75e-32	1.77e-29
NW_018403543.1	1111001	1112000	89.87	79.23	10.63	0.000469	0.00725
NW_018403543.1	1118001	1119000	81.86	68.86	13	2.97e-10	1.56e-08
NW_018403543.1	1131001	1132000	86.36	48.68	37.68	0.00151	0.0193
NW_018403543.1	1133001	1134000	27.27	2.7	24.57	0.00471	0.0489
NW_018403543.1	1145001	1146000	52.19	41.6	10.58	0.000473	0.00729
NW_018403543.1	1146001	1147000	74.26	56.47	17.79	2.3e-10	1.22e-08
NW_018403543.1	1147001	1148000	36.55	17.34	19.21	1.94e-17	1.92e-15
NW_018403543.1	1204001	1205000	0	27.4	-27.4	0.000182	0.00322
NW_018403543.1	1205001	1206000	25	38.81	-13.81	0.00215	0.0258
NW_018403543.1	1206001	1207000	62.67	79.81	-17.14	1.04e-06	3.19e-05
NW_018403543.1	1213001	1214000	38.35	51.54	-13.19	1.57e-09	7.53e-08
NW_018403543.1	1226001	1227000	90.32	60	30.32	4.17e-06	0.000114
NW_018403543.1	1227001	1228000	61.9	81.03	-19.13	0.00127	0.0168
NW_018403543.1	1229001	1230000	87.92	67.05	20.87	6.63e-25	9.95e-23
NW_018403543.1	1231001	1232000	27.07	13.77	13.3	2.44e-22	3.21e-20
NW_018403543.1	1265001	1266000	69.94	59.8	10.14	0.00903	0.0818
NW_018403543.1	1276001	1277000	38.04	61.09	-23.04	0.000204	0.00357
NW_018403543.1	1285001	1286000	40	11.67	28.33	0.0181	0.14
NW_018403543.1	1617001	1618000	89.93	77.65	12.28	0.000712	0.0103
NW_018403543.1	1618001	1619000	55.88	74.15	-18.26	0.0274	0.19
NW_018403543.1	1619001	1620000	81.03	15.45	65.59	4.19e-26	6.66e-24
NW_018403543.1	1620001	1621000	4.23	15.66	-11.43	3.43e-08	1.37e-06
NW_018403543.1	1651001	1652000	35.28	23.5	11.78	5.46e-08	2.11e-06
NW_018403543.1	1658001	1659000	75.46	57.64	17.82	1.52e-21	1.91e-19
NW_018403543.1	1659001	1660000	71.32	60.03	11.29	7.35e-10	3.69e-08
NW_018403543.1	1660001	1661000	11.04	26.54	-15.5	3.29e-24	4.75e-22
NW_018403543.1	1699001	1700000	17.51	5.34	12.17	7.99e-05	0.00157
NW_018403543.1	1702001	1703000	50	87.25	-37.25	0.00484	0.05
NW_018403543.1	1711001	1712000	88.54	77.62	10.92	0.0252	0.178
NW_018403543.1	1717001	1718000	49.6	37.02	12.57	9.49e-05	0.00183
NW_018403543.1	1786001	1787000	0	20.7	-20.7	1.27e-70	7.7e-68
NW_018403543.1	1787001	1788000	1.61	32.99	-31.38	2.39e-103	3.26e-100
NW_018403543.1	1788001	1789000	0	28.52	-28.52	1.17e-95	1.29e-92
NW_018403543.1	1792001	1793000	0.14	30.95	-30.81	5.01e-92	5.15e-89
NW_018403543.1	1793001	1794000	0.47	19.25	-18.78	1.06e-70	6.4e-68
NW_018403543.1	1794001	1795000	0	13.66	-13.66	1.77e-17	1.75e-15
NW_018403543.1	1795001	1796000	0.12	31.31	-31.18	1.76e-91	1.79e-88
NW_018403543.1	1798001	1799000	12.59	31.65	-19.06	1.47e-09	7.09e-08
NW_018403543.1	1799001	1800000	16.46	45.38	-28.92	5.55e-15	4.58e-13
NW_018403543.1	1800001	1801000	13.5	31.93	-18.42	1.92e-14	1.52e-12
NW_018403543.1	1801001	1802000	17.44	39.22	-21.77	2.48e-19	2.75e-17
NW_018403543.1	1802001	1803000	10.12	30.59	-20.46	1.35e-31	2.71e-29
NW_018403543.1	1814001	1815000	26.72	46.79	-20.07	2.66e-07	9.16e-06
NW_018403543.1	1822001	1823000	57.28	38.94	18.34	0.000541	0.00818
NW_018403543.1	1851001	1852000	70.64	59.94	10.69	0.00146	0.0188
NW_018403543.1	1856001	1857000	68.7	82.21	-13.52	0.00799	0.0744
NW_018403549.1	164001	165000	20.94	34.16	-13.22	2.7e-07	9.28e-06
NW_018403549.1	211001	212000	51	26.19	24.81	0.00908	0.0821
NW_018403549.1	224001	225000	3.65	37.1	-33.45	8.62e-66	4.71e-63
NW_018403549.1	225001	226000	3.2	14.26	-11.06	2.59e-27	4.33e-25
NW_018403549.1	315001	316000	0	10.19	-10.19	0.00537	0.0543
NW_018403549.1	324001	325000	6.33	20.98	-14.65	3.27e-11	1.91e-09
NW_018403549.1	326001	327000	5.63	24.83	-19.2	3.88e-21	4.78e-19
NW_018403549.1	334001	335000	9.85	25.33	-15.48	3.68e-58	1.64e-55
NW_018403549.1	340001	341000	0.79	16.51	-15.72	8.16e-55	3.35e-52
NW_018403549.1	341001	342000	0	16.83	-16.83	1.01e-12	6.82e-11
NW_018403549.1	343001	344000	2.22	29.97	-27.75	1.64e-38	4.22e-36
NW_018403549.1	344001	345000	3.07	31.24	-28.17	5.42e-124	1.12e-120
NW_018403549.1	345001	346000	0.6	21.12	-20.51	2.13e-50	7.83e-48
NW_018403549.1	346001	347000	1.21	25.45	-24.24	2.73e-50	1e-47
NW_018403549.1	347001	348000	5.09	25.98	-20.88	1.27e-35	2.99e-33
NW_018403550.1	98001	99000	4.76	45.64	-40.88	1.57e-07	5.61e-06
NW_018403550.1	105001	106000	31.03	59.78	-28.75	1.48e-05	0.000353
NW_018403550.1	109001	110000	78.36	53.72	24.64	7.18e-19	7.78e-17
NW_018403550.1	114001	115000	33.96	47.69	-13.72	0.00236	0.0279
NW_018403550.1	199001	200000	20.26	7.95	12.31	1.39e-06	4.18e-05
NW_018403550.1	216001	217000	27.53	0	27.53	8.72e-16	7.64e-14
NW_018403555.1	13001	14000	11.72	32.96	-21.25	1.51e-17	1.5e-15
NW_018403555.1	18001	19000	29.41	67.5	-38.09	0.0057	0.057
NW_018403555.1	25001	26000	68.64	55.48	13.16	0.033	0.217
NW_018403555.1	71001	72000	57.64	47.34	10.3	0.00745	0.0704
NW_018403555.1	77001	78000	43.48	63.33	-19.86	0.000626	0.00924
NW_018403555.1	81001	82000	55.7	67.68	-11.99	5.04e-06	0.000135
NW_018403555.1	86001	87000	2.8	13.64	-10.83	0.0186	0.142
NW_018403555.1	95001	96000	60.79	71.75	-10.96	0.0107	0.0936
NW_018403555.1	99001	100000	62.36	75.4	-13.04	4.04e-22	5.24e-20
NW_018403555.1	100001	101000	20.48	54.81	-34.33	5.54e-07	1.8e-05
NW_018403556.1	17001	18000	70.37	100	-29.63	0.00505	0.0517
NW_018403556.1	89001	90000	61.15	76.28	-15.13	3.07e-07	1.05e-05
NW_018403556.1	120001	121000	26.06	69.52	-43.46	5.49e-21	6.72e-19
NW_018403557.1	9001	10000	36.14	24.88	11.27	1.38e-14	1.1e-12
NW_018403557.1	10001	11000	82.74	61.18	21.55	2.63e-41	7.39e-39
NW_018403557.1	11001	12000	76.56	56.59	19.98	9.69e-23	1.3e-20
NW_018403557.1	12001	13000	76.52	53.91	22.61	2.82e-31	5.58e-29
NW_018403557.1	13001	14000	64.99	44.78	20.21	6.18e-10	3.13e-08
NW_018403557.1	14001	15000	77.5	54.52	22.97	4.41e-17	4.24e-15
NW_018403557.1	15001	16000	61.49	41.21	20.28	1.33e-14	1.07e-12
NW_018403557.1	16001	17000	68.3	46.67	21.64	3.36e-07	1.14e-05
NW_018403557.1	18001	19000	52.55	32.38	20.17	6.49e-13	4.48e-11
NW_018403557.1	19001	20000	52.77	36.41	16.36	3.13e-12	2.02e-10
NW_018403557.1	20001	21000	76.14	51.46	24.67	7.33e-28	1.25e-25
NW_018403557.1	21001	22000	76.55	56.75	19.81	1.2e-25	1.86e-23
NW_018403557.1	22001	23000	58.26	42.87	15.38	2.07e-15	1.76e-13
NW_018403557.1	23001	24000	91.47	66.99	24.48	5.99e-44	1.84e-41
NW_018403557.1	24001	25000	90.14	50.5	39.64	1.36e-17	1.35e-15
NW_018403557.1	25001	26000	49.29	37.45	11.83	0.0255	0.18
NW_018403557.1	76001	77000	16.67	0	16.67	1.63e-05	0.000386
NW_018403557.1	106001	107000	23.35	11.16	12.19	4.37e-10	2.25e-08
NW_018403560.1	126001	127000	37.41	24.01	13.4	1.75e-08	7.26e-07
NW_018403560.1	284001	285000	70.27	84.86	-14.59	1.97e-07	6.95e-06
NW_018403560.1	287001	288000	39.92	29.77	10.14	2.41e-05	0.000547
NW_018403560.1	303001	304000	50.61	36.46	14.15	0.00118	0.0157
NW_018403560.1	305001	306000	87.22	76.54	10.69	0.0093	0.0837
NW_018403560.1	321001	322000	71.66	53.27	18.39	2.64e-12	1.72e-10
NW_018403560.1	348001	349000	69.81	80	-10.19	0.0158	0.126
NW_018403560.1	352001	353000	84.65	71.97	12.68	8.45e-06	0.000215
NW_018403560.1	362001	363000	83.6	73.1	10.5	0.000266	0.00447
NW_018403561.1	7001	8000	25.97	1.53	24.44	8.99e-68	5.13e-65
NW_018403561.1	8001	9000	28.36	13.92	14.44	2.52e-25	3.86e-23
NW_018403561.1	11001	12000	90.62	69.77	20.86	0.0447	0.269
NW_018403561.1	24001	25000	87.76	75.82	11.94	0.0223	0.163
NW_018403561.1	26001	27000	72.05	84.89	-12.84	0.008	0.0744
NW_018403561.1	29001	30000	92.73	79.78	12.95	0.0211	0.157
NW_018403566.1	7001	8000	49.66	30.35	19.31	1.32e-05	0.00032
NW_018403566.1	22001	23000	13.86	1.58	12.28	2.43e-30	4.59e-28
NW_018403566.1	23001	24000	23.92	8.46	15.46	2.88e-29	5.19e-27
NW_018403566.1	24001	25000	12.77	0.54	12.23	2.48e-32	5.13e-30
NW_018403566.1	25001	26000	25.82	0.15	25.67	8.67e-48	2.98e-45
NW_018403566.1	26001	27000	14.26	0.12	14.14	1.61e-31	3.23e-29
NW_018403566.1	29001	30000	19.05	8.33	10.71	0.0139	0.115
NW_018403566.1	43001	44000	66.12	76.47	-10.35	0.00035	0.00564
NW_018403566.1	50001	51000	64.66	78.96	-14.3	6.17e-07	1.98e-05
NW_018403566.1	61001	62000	71.6	51.71	19.88	1.94e-28	3.39e-26
NW_018403566.1	82001	83000	75.58	88.48	-12.91	0.000826	0.0117
NW_018403566.1	83001	84000	82.3	62.86	19.44	0.00476	0.0493
NW_018403566.1	129001	130000	78.11	92.42	-14.31	6.17e-05	0.00125
NW_018403566.1	251001	252000	63.87	48.75	15.12	6.13e-11	3.47e-09
NW_018403566.1	263001	264000	68.62	57.47	11.14	0.0142	0.116
NW_018403566.1	268001	269000	57.89	91.67	-33.77	0.0394	0.246
NW_018403566.1	275001	276000	24.56	46.67	-22.11	0.0226	0.165
NW_018403566.1	286001	287000	85.84	58.69	27.15	5.62e-95	6.11e-92
NW_018403566.1	287001	288000	84.25	67.77	16.48	4.2e-17	4.05e-15
NW_018403566.1	292001	293000	59.49	71.04	-11.55	2.54e-05	0.000573
NW_018403566.1	313001	314000	34.83	72	-37.17	0.00125	0.0165
NW_018403566.1	317001	318000	31.73	92.31	-60.58	2.02e-09	9.57e-08
NW_018403566.1	318001	319000	32.43	70.59	-38.16	0.00556	0.0559
NW_018403566.1	320001	321000	50.6	63.38	-12.78	8.93e-05	0.00173
NW_018403567.1	11001	12000	4.98	15.47	-10.49	0.000562	0.00844
NW_018403567.1	188001	189000	14.42	1.01	13.41	6.46e-92	6.6e-89
NW_018403568.1	253001	254000	66.56	34.62	31.95	1.46e-19	1.65e-17
NW_018403568.1	255001	256000	70.49	48.39	22.1	0.00786	0.0734
NW_018403568.1	354001	355000	23.08	0	23.08	0.0118	0.101
NW_018403568.1	383001	384000	23.64	3.28	20.35	1.86e-07	6.57e-06
NW_018403572.1	10001	11000	9.4	20.65	-11.25	1.93e-25	2.98e-23
NW_018403572.1	11001	12000	14.36	27.33	-12.97	2.62e-09	1.23e-07
NW_018403572.1	14001	15000	5.23	21.58	-16.35	3.32e-06	9.23e-05
NW_018403572.1	15001	16000	4.69	28.69	-24	4.64e-05	0.000975
NW_018403572.1	16001	17000	4.15	29.11	-24.96	6.55e-40	1.77e-37
NW_018403572.1	17001	18000	1.14	22.25	-21.11	1.45e-38	3.75e-36
NW_018403572.1	18001	19000	4.07	25.76	-21.69	3.82e-49	1.36e-46
NW_018403572.1	19001	20000	0.17	25.76	-25.59	5.32e-102	7.05e-99
NW_018403572.1	20001	21000	0.13	18.92	-18.79	1.45e-47	4.95e-45
NW_018403572.1	21001	22000	1.91	19.82	-17.91	1.65e-56	7.07e-54
NW_018403572.1	22001	23000	0.92	33.22	-32.31	5.72e-92	5.86e-89
NW_018403572.1	23001	24000	0.24	19.18	-18.94	3.29e-29	5.93e-27
NW_018403572.1	24001	25000	6	19.57	-13.57	0.00128	0.0168
NW_018403572.1	25001	26000	20.57	36.25	-15.68	7.76e-11	4.34e-09
NW_018403572.1	27001	28000	54.32	69.83	-15.51	8.73e-11	4.86e-09
NW_018403572.1	37001	38000	47.8	62.33	-14.53	0.000619	0.00915
NW_018403572.1	41001	42000	60.56	44.25	16.32	0.0349	0.226
NW_018403572.1	87001	88000	70.8	60.58	10.22	5.65e-06	0.000149
NW_018403572.1	120001	121000	68.84	57.58	11.26	2.12e-06	6.16e-05
NW_018403572.1	133001	134000	41.54	57.71	-16.16	1.55e-08	6.5e-07
NW_018403576.1	31001	32000	12.69	0.82	11.87	1.56e-23	2.19e-21
NW_018403576.1	33001	34000	12.4	2.09	10.31	6.69e-10	3.37e-08
NW_018403576.1	34001	35000	17.76	0	17.76	3.21e-49	1.15e-46
NW_018403576.1	35001	36000	13.25	0	13.25	9.99e-06	0.000249
NW_018403576.1	37001	38000	12.44	0.43	12.01	3.02e-08	1.21e-06
NW_018403576.1	39001	40000	21.85	0.33	21.52	3.93e-20	4.58e-18
NW_018403576.1	40001	41000	19.82	0	19.82	1.26e-24	1.87e-22
NW_018403576.1	43001	44000	63.42	50.29	13.12	2.19e-18	2.3e-16
NW_018403576.1	50001	51000	79.01	61.25	17.77	0.00352	0.0386
NW_018403576.1	80001	81000	45.3	20.27	25.03	1.72e-05	0.000405
NW_018403576.1	84001	85000	20.28	3.49	16.79	1.69e-35	3.95e-33
NW_018403579.1	37001	38000	65.08	54.74	10.34	6.31e-06	0.000165
NW_018403579.1	49001	50000	54.63	66.42	-11.79	0.000617	0.00913
NW_018403579.1	55001	56000	72.2	57.14	15.05	0.000504	0.00769
NW_018403579.1	59001	60000	54.03	65.88	-11.85	0.0042	0.0445
NW_018403579.1	62001	63000	64.53	75.16	-10.62	0.016	0.127
NW_018403579.1	63001	64000	60.69	50.57	10.12	0.0184	0.141
NW_018403579.1	67001	68000	50.6	34.9	15.7	0.00633	0.0619
NW_018403579.1	68001	69000	62.04	45.21	16.83	2.76e-12	1.79e-10
NW_018403579.1	69001	70000	72.54	59.89	12.65	2.39e-05	0.000542
NW_018403579.1	77001	78000	62.37	50.53	11.84	2.43e-07	8.42e-06
NW_018403579.1	78001	79000	73.56	50.1	23.46	4.6e-12	2.93e-10
NW_018403579.1	81001	82000	67.22	52.87	14.35	2.93e-09	1.36e-07
NW_018403579.1	82001	83000	60.95	42.44	18.51	2.36e-10	1.25e-08
NW_018403579.1	83001	84000	60.58	40.57	20	0.000672	0.00983
NW_018403579.1	84001	85000	71.33	53.53	17.8	5.97e-16	5.29e-14
NW_018403579.1	86001	87000	60.59	49.95	10.64	7.11e-05	0.00142
NW_018403579.1	88001	89000	56.68	41.76	14.92	8.69e-23	1.17e-20
NW_018403579.1	89001	90000	69.74	58.28	11.46	2.13e-24	3.11e-22
NW_018403579.1	90001	91000	56.02	37.81	18.21	3.03e-08	1.22e-06
NW_018403579.1	91001	92000	55.32	44.17	11.15	1.9e-06	5.56e-05
NW_018403579.1	93001	94000	74.18	53.24	20.95	1.83e-23	2.56e-21
NW_018403579.1	94001	95000	77.69	62.49	15.21	1.02e-12	6.91e-11
NW_018403579.1	95001	96000	57.05	41.82	15.23	4.18e-14	3.21e-12
NW_018403579.1	96001	97000	62.84	51.37	11.47	0.00767	0.072
NW_018403579.1	99001	100000	67.92	49.33	18.59	3.58e-11	2.08e-09
NW_018403579.1	100001	101000	57.35	29.57	27.78	2.93e-09	1.36e-07
NW_018403579.1	101001	102000	52.03	41.58	10.45	0.0142	0.116
NW_018403579.1	103001	104000	75.2	63.38	11.82	5.33e-09	2.39e-07
NW_018403579.1	112001	113000	65.42	54.78	10.64	0.0101	0.0893
NW_018403579.1	113001	114000	78.97	68.15	10.82	3.59e-05	0.000778
NW_018403589.1	24001	25000	61.1	44.23	16.87	5.85e-06	0.000154
NW_018403589.1	32001	33000	13.21	2.53	10.68	4.59e-05	0.000965
NW_018403589.1	36001	37000	64.86	46.24	18.63	0.0193	0.146
NW_018403589.1	56001	57000	2.26	23.81	-21.55	7.97e-11	4.46e-09
NW_018403589.1	71001	72000	85.54	73.86	11.68	0.00391	0.0421
NW_018403589.1	76001	77000	88.89	74.93	13.95	3.01e-05	0.000666
NW_018403589.1	206001	207000	8.98	21.92	-12.94	1.56e-06	4.65e-05
NW_018403589.1	207001	208000	19.05	44.12	-25.07	4.81e-05	0.00101
NW_018403589.1	360001	361000	0	68.22	-68.22	4.22e-39	1.11e-36
NW_018403589.1	362001	363000	68.81	91.11	-22.3	1.88e-05	0.000439
NW_018403589.1	371001	372000	86.77	73.89	12.88	1.05e-06	3.24e-05
NW_018403589.1	377001	378000	76.97	59.09	17.89	7.19e-24	1.02e-21
NW_018403589.1	392001	393000	87.55	74.79	12.76	6.89e-05	0.00138
NW_018403589.1	442001	443000	16.46	34.02	-17.56	6.49e-32	1.32e-29
NW_018403589.1	456001	457000	53.85	66.67	-12.82	0.0159	0.126
NW_018403589.1	481001	482000	39.39	60.16	-20.77	3.77e-06	0.000104
NW_018403589.1	532001	533000	51.24	62.71	-11.47	0.0234	0.169
NW_018403589.1	549001	550000	71.01	59.08	11.93	0.000974	0.0134
NW_018403589.1	552001	553000	67.23	54.79	12.44	3.46e-06	9.58e-05
NW_018403589.1	553001	554000	76.8	64.5	12.3	0.017	0.133
NW_018403589.1	554001	555000	64.41	44.39	20.02	1.18e-06	3.59e-05
NW_018403589.1	555001	556000	63.47	52.05	11.42	0.00236	0.0279
NW_018403589.1	581001	582000	72.4	61.31	11.09	0.00359	0.0392
NW_018403589.1	599001	600000	69.4	57.8	11.59	0.000112	0.00212
NW_018403589.1	618001	619000	70	57.82	12.18	0.0111	0.0963
NW_018403589.1	627001	628000	75.39	63.18	12.21	2.03e-10	1.09e-08
NW_018403589.1	651001	652000	78.85	60.28	18.57	0.000989	0.0136
NW_018403589.1	970001	971000	45.28	30.05	15.22	3.34e-05	0.00073
NW_018403589.1	976001	977000	80.39	69.94	10.45	1.36e-06	4.09e-05
NW_018403589.1	984001	985000	88.15	72.67	15.48	0.0011	0.0148
NW_018403589.1	995001	996000	41.25	54.2	-12.95	0.000172	0.00307
NW_018403589.1	1179001	1180000	81.89	71.53	10.36	1.09e-08	4.68e-07
NW_018403589.1	1191001	1192000	85.71	74.93	10.78	0.00118	0.0158
NW_018403589.1	1198001	1199000	61.15	48.26	12.89	1.44e-08	6.08e-07
NW_018403589.1	1210001	1211000	88.47	77.95	10.52	2.43e-07	8.43e-06
NW_018403589.1	1213001	1214000	90.93	80.39	10.55	3.38e-09	1.56e-07
NW_018403589.1	1215001	1216000	54.35	64.87	-10.52	0.000729	0.0105
NW_018403589.1	1217001	1218000	74.55	61.63	12.92	1.89e-20	2.24e-18
NW_018403589.1	1219001	1220000	62.39	44.17	18.22	0.000441	0.00688
NW_018403589.1	1321001	1322000	52.38	24.48	27.91	2.71e-05	0.000606
NW_018403589.1	1341001	1342000	34.9	20.62	14.28	5.07e-07	1.66e-05
NW_018403589.1	1356001	1357000	74.62	50	24.62	0.000105	0.00199
NW_018403589.1	1372001	1373000	28.28	0	28.28	3.43e-23	4.75e-21
NW_018403589.1	1399001	1400000	73.95	56.23	17.72	1.63e-11	9.8e-10
NW_018403589.1	1400001	1401000	62.96	45.77	17.2	1.43e-08	6.03e-07
NW_018403589.1	1402001	1403000	11.96	29.35	-17.39	6.97e-13	4.79e-11
NW_018403589.1	1403001	1404000	0.1	13.32	-13.21	3.41e-38	8.7e-36
NW_018403589.1	1439001	1440000	36.48	26.41	10.07	0.00063	0.00929
NW_018403589.1	1446001	1447000	87.1	76.39	10.71	3.65e-05	0.00079
NW_018403589.1	1464001	1465000	88.47	75.47	13	1.74e-23	2.44e-21
NW_018403589.1	1465001	1466000	89.83	77.83	12	1.14e-49	4.13e-47
NW_018403589.1	1466001	1467000	76.15	57.97	18.18	0.000272	0.00457
NW_018403589.1	1467001	1468000	91.98	62.6	29.38	2.22e-23	3.1e-21
NW_018403589.1	1468001	1469000	80.3	54.5	25.8	1.78e-08	7.38e-07
NW_018403589.1	1469001	1470000	83.04	60.41	22.64	1.55e-09	7.48e-08
NW_018403589.1	1598001	1599000	77.89	66.42	11.46	1.44e-21	1.82e-19
NW_018403589.1	1599001	1600000	69.37	58.75	10.62	4.48e-09	2.03e-07
NW_018403589.1	1617001	1618000	77.91	66.42	11.48	1.55e-07	5.55e-06
NW_018403589.1	1619001	1620000	76.48	59.62	16.86	1.39e-14	1.11e-12
NW_018403589.1	1623001	1624000	78.63	65.59	13.04	1.94e-09	9.24e-08
NW_018403589.1	1696001	1697000	27.68	57.02	-29.35	4.83e-18	4.96e-16
NW_018403589.1	1697001	1698000	46.37	58.12	-11.74	4.35e-07	1.44e-05
NW_018403589.1	1701001	1702000	59.29	73.54	-14.25	1.66e-05	0.000392
NW_018403589.1	1705001	1706000	29.49	72.73	-43.24	3.2e-08	1.28e-06
NW_018403596.1	11001	12000	84.11	73.19	10.92	2.75e-08	1.11e-06
NW_018403596.1	45001	46000	34.09	15.22	18.87	0.000324	0.00529
NW_018403596.1	46001	47000	20.73	9.86	10.87	0.0189	0.144
NW_018403596.1	100001	101000	28.3	7.11	21.2	9.92e-05	0.0019
NW_018403596.1	113001	114000	38.64	15.95	22.69	7.97e-09	3.49e-07
NW_018403596.1	114001	115000	44.05	30.49	13.56	0.000619	0.00916
NW_018403602.1	14001	15000	77.78	48.6	29.18	0.00431	0.0455
NW_018403602.1	22001	23000	44.28	56.73	-12.45	1.69e-08	7.04e-07
NW_018403602.1	45001	46000	58.63	47.01	11.62	2.64e-05	0.000593
NW_018403602.1	59001	60000	28.23	39.38	-11.16	0.00439	0.0462
NW_018403602.1	60001	61000	48.17	60.28	-12.11	0.00689	0.0662
NW_018403602.1	62001	63000	47.37	58.3	-10.93	0.00152	0.0194
NW_018403602.1	88001	89000	15.81	26.6	-10.79	0.00167	0.021
NW_018403602.1	103001	104000	76.19	40.82	35.37	0.00382	0.0413
NW_018403602.1	113001	114000	11.59	75.09	-63.49	1.09e-22	1.47e-20
NW_018403602.1	118001	119000	80.6	67.39	13.21	0.0427	0.261
NW_018403602.1	120001	121000	92.11	48.2	43.9	5.47e-07	1.77e-05
NW_018403602.1	129001	130000	41.1	56.12	-15.02	4.36e-05	0.000923
NW_018403602.1	132001	133000	34.09	45.4	-11.31	0.005	0.0513
NW_018403602.1	133001	134000	0	10.53	-10.53	0.0224	0.164
NW_018403602.1	134001	135000	0	28.47	-28.47	2.04e-14	1.61e-12
NW_018403602.1	141001	142000	36.36	47.54	-11.17	0.0343	0.223
NW_018403602.1	143001	144000	26.87	37.52	-10.64	6.81e-05	0.00137
NW_018403602.1	144001	145000	24.91	35.71	-10.8	0.00503	0.0515
NW_018403602.1	150001	151000	18.45	37.07	-18.62	2.37e-05	0.000538
NW_018403602.1	152001	153000	68.85	52.23	16.63	7.51e-13	5.14e-11
NW_018403602.1	158001	159000	37.92	51.24	-13.33	0.000868	0.0122
NW_018403602.1	180001	181000	88.35	72	16.35	3.46e-05	0.000754
NW_018403602.1	184001	185000	0	36.03	-36.03	0.0169	0.132
NW_018403602.1	200001	201000	21.62	61.85	-40.23	9.42e-10	4.67e-08
NW_018403602.1	214001	215000	66.67	91.07	-24.4	0.0448	0.27
NW_018403602.1	224001	225000	25	39.44	-14.44	0.0382	0.241
NW_018403602.1	227001	228000	59.35	48.65	10.7	0.00169	0.0212
NW_018403602.1	234001	235000	40	62.9	-22.9	9.09e-06	0.000229
NW_018403602.1	238001	239000	64.18	49.6	14.58	0.039	0.245
NW_018403602.1	241001	242000	22.71	34.58	-11.87	0.000604	0.00897
NW_018403602.1	247001	248000	59.32	47.26	12.06	9.3e-05	0.0018
NW_018403602.1	251001	252000	57.14	67.7	-10.56	0.0165	0.13
NW_018403602.1	260001	261000	17.31	35.91	-18.6	0.00107	0.0145
NW_018403602.1	261001	262000	17.31	40.33	-23.03	2.12e-09	1.01e-07
NW_018403602.1	262001	263000	49.59	62.89	-13.3	0.000782	0.0112
NW_018403602.1	285001	286000	42.15	60	-17.85	0.00206	0.0249
NW_018403602.1	319001	320000	10.95	66.14	-55.2	3.39e-40	9.23e-38
NW_018403602.1	329001	330000	45.98	72.03	-26.05	4.61e-06	0.000124
NW_018403602.1	331001	332000	53.58	77.42	-23.84	1.63e-13	1.18e-11
NW_018403602.1	391001	392000	28.57	42.25	-13.68	0.0183	0.14
NW_018403602.1	392001	393000	57.59	72.88	-15.3	1.19e-05	0.000291
NW_018403606.1	33001	34000	73.08	56.03	17.05	0.000539	0.00815
NW_018403606.1	41001	42000	70.41	56.22	14.19	0.0011	0.0148
NW_018403606.1	45001	46000	61.05	46.18	14.88	1.37e-08	5.8e-07
NW_018403606.1	54001	55000	60.52	49.94	10.58	1.18e-06	3.6e-05
NW_018403606.1	72001	73000	67.13	56.3	10.83	0.00079	0.0113
NW_018403606.1	82001	83000	53.94	71.21	-17.27	1.6e-06	4.74e-05
NW_018403606.1	85001	86000	50.66	62.38	-11.72	0.00359	0.0393
NW_018403606.1	101001	102000	66.15	86.25	-20.1	4.38e-22	5.68e-20
NW_018403606.1	102001	103000	58.81	78.58	-19.77	1.42e-12	9.47e-11
NW_018403606.1	103001	104000	74.54	87.31	-12.77	2.46e-08	1e-06
NW_018403606.1	104001	105000	67.78	87.55	-19.77	1e-06	3.09e-05
NW_018403606.1	105001	106000	78.12	95.24	-17.11	4.18e-06	0.000114
NW_018403606.1	106001	107000	0	23.96	-23.96	2.85e-53	1.14e-50
NW_018403612.1	27001	28000	0.78	11.13	-10.35	9.77e-16	8.53e-14
NW_018403621.1	58001	59000	46.56	24.82	21.74	1.34e-21	1.69e-19
NW_018403621.1	59001	60000	28.09	13.34	14.75	1.33e-21	1.69e-19
NW_018403621.1	65001	66000	45.55	19.95	25.6	9.09e-22	1.16e-19
NW_018403621.1	66001	67000	71.31	29.84	41.48	1.08e-76	7.55e-74
NW_018403621.1	67001	68000	66.39	41.85	24.54	2.71e-105	3.85e-102
NW_018403621.1	68001	69000	66.94	47.14	19.8	4.19e-59	1.91e-56
NW_018403621.1	72001	73000	64.95	53.63	11.32	5.97e-17	5.7e-15
NW_018403621.1	73001	74000	58.62	46.37	12.25	3.89e-07	1.3e-05
NW_018403621.1	75001	76000	60.03	49.41	10.62	1.51e-05	0.00036
NW_018403621.1	79001	80000	0	10.35	-10.35	5.53e-16	4.91e-14
NW_018403621.1	81001	82000	0	11.02	-11.02	1.23e-07	4.49e-06
NW_018403629.1	68001	69000	38.26	23.66	14.59	0.00221	0.0264
NW_018403629.1	69001	70000	63.59	46.97	16.62	0.000455	0.00706
NW_018403629.1	74001	75000	53.85	65.81	-11.97	0.0199	0.15
NW_018403629.1	114001	115000	60.83	45.98	14.85	4.68e-11	2.69e-09
NW_018403629.1	197001	198000	15.54	28.2	-12.67	6.69e-20	7.68e-18
NW_018403629.1	212001	213000	77.11	66.76	10.35	4.03e-07	1.34e-05
NW_018403629.1	224001	225000	46.89	34.52	12.37	0.0118	0.101
NW_018403629.1	225001	226000	32.47	10.87	21.6	0.00867	0.0793
NW_018403629.1	230001	231000	44	63.22	-19.22	4.71e-10	2.42e-08
NW_018403629.1	238001	239000	57.69	68.89	-11.2	0.0099	0.0879
NW_018403629.1	285001	286000	71.11	51.04	20.07	0.0193	0.146
NW_018403629.1	287001	288000	50.76	39.38	11.37	0.0014	0.0181
NW_018403629.1	294001	295000	59.49	71.9	-12.41	2.63e-07	9.05e-06
NW_018403629.1	305001	306000	24.03	13.23	10.79	2.34e-06	6.73e-05
NW_018403629.1	312001	313000	43.39	53.42	-10.03	0.00568	0.0569
NW_018403629.1	313001	314000	83.33	66.87	16.47	0.0391	0.245
NW_018403629.1	314001	315000	44.44	59.67	-15.22	0.00576	0.0575
NW_018403629.1	319001	320000	52.39	40.54	11.85	1e-05	0.00025
NW_018403629.1	323001	324000	74.45	62.95	11.49	6.07e-11	3.44e-09
NW_018403629.1	366001	367000	38.96	52.18	-13.21	1.12e-14	9.05e-13
NW_018403629.1	371001	372000	100	40	60	0.00281	0.0322
NW_018403629.1	372001	373000	78.69	64.95	13.74	0.0395	0.246
NW_018403629.1	385001	386000	45.29	59.08	-13.79	1.18e-16	1.1e-14
NW_018403633.1	14001	15000	34.95	15.38	19.57	0.00285	0.0325
NW_018403633.1	21001	22000	11.41	25.81	-14.39	4.62e-07	1.52e-05
NW_018403633.1	39001	40000	39.8	57.61	-17.81	2.78e-06	7.87e-05
NW_018403633.1	49001	50000	68.55	53.92	14.63	3.09e-06	8.64e-05
NW_018403633.1	57001	58000	48.54	62.13	-13.59	0.0163	0.129
NW_018403633.1	61001	62000	62.95	74.26	-11.31	6.67e-07	2.13e-05
NW_018403633.1	64001	65000	44.76	60.17	-15.41	5.76e-08	2.22e-06
NW_018403633.1	70001	71000	30.27	45.6	-15.33	2.59e-05	0.000582
NW_018403633.1	73001	74000	39.39	51.36	-11.96	0.00157	0.02
NW_018403633.1	74001	75000	53.62	69.43	-15.81	1.45e-23	2.05e-21
NW_018403633.1	77001	78000	16.19	31.81	-15.62	1.14e-06	3.47e-05
NW_018403633.1	80001	81000	13.71	28.19	-14.48	4.78e-07	1.57e-05
NW_018403633.1	81001	82000	0	28.18	-28.18	8.6e-15	7e-13
NW_018403633.1	85001	86000	60.38	45.9	14.48	8.55e-16	7.49e-14
NW_018403633.1	86001	87000	44.75	32.54	12.21	2.47e-08	1.01e-06
NW_018403633.1	88001	89000	24.08	36.17	-12.09	0.00629	0.0616
NW_018403633.1	90001	91000	28.63	18.58	10.05	1.28e-05	0.000311
NW_018403633.1	91001	92000	55.59	30.82	24.77	5.27e-12	3.33e-10
NW_018403633.1	92001	93000	77.47	48.57	28.9	1.07e-06	3.28e-05
NW_018403633.1	93001	94000	40.48	21.38	19.1	0.000382	0.00609
NW_018403633.1	94001	95000	38.88	24.9	13.99	7.65e-12	4.76e-10
NW_018403633.1	95001	96000	32.18	16.31	15.87	0.00841	0.0774
NW_018403633.1	103001	104000	70	55.56	14.44	0.000513	0.00781
NW_018403633.1	138001	139000	56.79	70.38	-13.59	3.24e-05	0.00071
NW_018403633.1	158001	159000	73.8	59.96	13.83	3.81e-07	1.27e-05
NW_018403633.1	163001	164000	27.14	45.76	-18.62	0.00261	0.0303
NW_018403633.1	165001	166000	36.09	55.77	-19.67	4.73e-06	0.000127
NW_018403633.1	166001	167000	26.96	37.31	-10.35	0.000395	0.00627
NW_018403633.1	170001	171000	68.93	28.8	40.13	4.13e-26	6.57e-24
NW_018403633.1	179001	180000	62.32	35.82	26.5	0.00221	0.0264
NW_018403633.1	187001	188000	51.6	40.06	11.54	0.00421	0.0446
NW_018403633.1	201001	202000	62.26	51.73	10.53	0.00469	0.0488
NW_018403633.1	206001	207000	28.72	40.41	-11.69	6.21e-11	3.51e-09
NW_018403633.1	230001	231000	10.53	20.59	-10.07	0.000245	0.00417
NW_018403633.1	238001	239000	27.42	0	27.42	8.54e-05	0.00167
NW_018403633.1	261001	262000	35.32	17.56	17.76	8.95e-11	4.97e-09
NW_018403633.1	272001	273000	22.6	36.64	-14.04	1.18e-07	4.31e-06
NW_018403633.1	297001	298000	23.83	38.21	-14.37	0.00084	0.0119
NW_018403633.1	302001	303000	29.22	42.17	-12.95	1.69e-05	0.000399
NW_018403633.1	306001	307000	26.37	36.92	-10.55	3.67e-07	1.23e-05
NW_018403633.1	332001	333000	38.71	22.81	15.9	0.00558	0.056
NW_018403636.1	8001	9000	87.61	77.42	10.19	6.32e-11	3.57e-09
NW_018403636.1	51001	52000	60.17	76.41	-16.24	5e-07	1.64e-05
NW_018403636.1	52001	53000	68.82	86.54	-17.72	0.0265	0.185
NW_018403636.1	61001	62000	42.11	53.23	-11.13	0.0081	0.0751
NW_018403636.1	62001	63000	44.61	59.38	-14.77	0.000242	0.00412
NW_018403636.1	67001	68000	55.17	42.49	12.68	5.08e-11	2.9e-09
NW_018403636.1	68001	69000	60.07	49.31	10.76	3.81e-05	0.00082
NW_018403636.1	72001	73000	38.38	60.53	-22.14	0.00048	0.00738
NW_018403636.1	88001	89000	56.21	69.56	-13.35	0.000201	0.00352
NW_018403636.1	89001	90000	44	74.38	-30.38	7.21e-05	0.00144
NW_018403636.1	112001	113000	56.74	41.23	15.51	1.06e-05	0.000262
NW_018403641.1	81001	82000	26.8	11.82	14.98	5.66e-41	1.58e-38
NW_018403643.1	247001	248000	27.5	3.68	23.82	2.97e-06	8.36e-05
NW_018403646.1	31001	32000	19.27	4.46	14.8	1.52e-06	4.53e-05
NW_018403648.1	86001	87000	30.57	17.03	13.54	3.73e-05	0.000805
NW_018403648.1	109001	110000	20.73	37.39	-16.66	6.35e-24	9.08e-22
NW_018403648.1	110001	111000	19.71	43.92	-24.22	3.42e-14	2.65e-12
NW_018403648.1	111001	112000	11.54	30.06	-18.52	1.3e-15	1.13e-13
NW_018403648.1	112001	113000	3.87	31.16	-27.29	1.75e-14	1.39e-12
NW_018403648.1	126001	127000	40.84	57.25	-16.41	0.000508	0.00775
NW_018403648.1	127001	128000	44.04	55.3	-11.26	9.36e-05	0.00181
NW_018403648.1	128001	129000	30.77	47.91	-17.14	5.04e-12	3.19e-10
NW_018403648.1	129001	130000	66.67	78.11	-11.44	0.0022	0.0263
NW_018403648.1	130001	131000	56.01	76.76	-20.75	2.71e-18	2.84e-16
NW_018403648.1	131001	132000	44.94	67.71	-22.76	0.000369	0.00591
NW_018403648.1	133001	134000	35.58	20.88	14.7	0.0269	0.187
NW_018403648.1	143001	144000	17.72	7.3	10.42	0.0157	0.125
NW_018403648.1	147001	148000	27.64	1.97	25.67	2.8e-12	1.82e-10
NW_018403648.1	152001	153000	31.39	15.73	15.65	1.59e-08	6.65e-07
NW_018403648.1	160001	161000	25.54	13.59	11.95	9.46e-05	0.00182
NW_018403648.1	161001	162000	14.46	4.11	10.35	0.032	0.212
NW_018403648.1	167001	168000	62.5	32	30.5	0.00715	0.0682
NW_018403648.1	178001	179000	47.63	61.85	-14.22	0.000156	0.00283
NW_018403648.1	179001	180000	50.33	64.86	-14.54	3.04e-05	0.000672
NW_018403648.1	225001	226000	66.47	77.49	-11.03	0.00815	0.0755
NW_018403648.1	263001	264000	46.03	31.61	14.43	0.000308	0.00507
NW_018403648.1	270001	271000	0	51.56	-51.56	1.94e-07	6.85e-06
NW_018403648.1	281001	282000	60.61	50.55	10.07	0.000867	0.0122
NW_018403648.1	282001	283000	60	49.93	10.07	4.96e-05	0.00103
NW_018403648.1	291001	292000	31.71	62.5	-30.79	0.0206	0.154
NW_018403648.1	315001	316000	33.47	47.67	-14.2	0.00314	0.0352
NW_018403648.1	410001	411000	70.07	82.06	-11.99	0.00232	0.0275
NW_018403648.1	439001	440000	73.56	48.1	25.46	0.000849	0.012
NW_018403648.1	441001	442000	43.15	29.01	14.13	0.000149	0.00272
NW_018403648.1	442001	443000	92.31	45.48	46.83	0.000945	0.0131
NW_018403650.1	2001	3000	36.92	14.43	22.49	0.00125	0.0165
NW_018403651.1	20001	21000	0	42.52	-42.52	3.99e-37	9.82e-35
NW_018403651.1	21001	22000	0	40.12	-40.12	8.6e-64	4.46e-61
NW_018403652.1	47001	48000	57.64	34.75	22.89	2.95e-08	1.19e-06
NW_018403652.1	48001	49000	28.92	15.3	13.62	1.14e-13	8.42e-12
NW_018403652.1	49001	50000	13.44	2.81	10.63	4.71e-15	3.91e-13
NW_018403652.1	53001	54000	60.53	46.14	14.4	3.73e-05	0.000805
NW_018403652.1	59001	60000	45.21	60.8	-15.59	2.92e-13	2.07e-11
NW_018403652.1	63001	64000	87.45	77.14	10.32	0.000726	0.0105
NW_018403652.1	80001	81000	51.24	40.86	10.38	1.9e-14	1.5e-12
NW_018403652.1	102001	103000	68.6	46.1	22.51	0.000307	0.00506
NW_018403652.1	106001	107000	59.36	74.86	-15.5	1.82e-12	1.2e-10
NW_018403652.1	108001	109000	47.24	66.73	-19.49	3.17e-26	5.06e-24
NW_018403652.1	109001	110000	23.09	45.08	-21.99	2.57e-43	7.72e-41
NW_018403652.1	123001	124000	38.33	25.91	12.43	3.35e-11	1.95e-09
NW_018403652.1	130001	131000	89.03	78.91	10.12	0.0088	0.0802
NW_018403653.1	34001	35000	50	80.47	-30.47	0.000573	0.00858
NW_018403653.1	58001	59000	87.21	77.04	10.17	4.76e-06	0.000128
NW_018403653.1	69001	70000	40.78	55.01	-14.23	9.14e-09	3.96e-07
NW_018403653.1	120001	121000	75.96	60.03	15.93	4.21e-10	2.17e-08
NW_018403653.1	138001	139000	75	61.47	13.53	0.0181	0.139
NW_018403653.1	148001	149000	89.44	75.16	14.28	0.000408	0.00644
NW_018403653.1	170001	171000	74.53	57.25	17.28	3.39e-07	1.14e-05
NW_018403653.1	173001	174000	88.19	77.09	11.1	0.000231	0.00397
NW_018403664.1	214001	215000	63.37	45.7	17.67	0.00689	0.0662
NW_018403664.1	221001	222000	54.36	72.99	-18.63	4.41e-14	3.38e-12
NW_018403664.1	224001	225000	39.32	73.39	-34.08	3.87e-21	4.77e-19
NW_018403664.1	253001	254000	47.15	27.92	19.23	8.11e-21	9.85e-19
NW_018403664.1	276001	277000	64.56	42.83	21.73	1.1e-10	6.06e-09
NW_018403664.1	287001	288000	87.98	76.3	11.67	0.00382	0.0413
NW_018403664.1	300001	301000	46	62.63	-16.63	0.00114	0.0153
NW_018403664.1	315001	316000	85.71	74.85	10.86	0.00148	0.019
NW_018403664.1	389001	390000	24.28	35.23	-10.95	3.57e-07	1.2e-05
NW_018403664.1	411001	412000	57.42	32.74	24.69	3.6e-14	2.78e-12
NW_018403664.1	434001	435000	55.49	69.55	-14.05	0.00495	0.0509
NW_018403664.1	442001	443000	70.48	59	11.48	6.65e-08	2.54e-06
NW_018403664.1	457001	458000	28.18	17.16	11.02	7.08e-05	0.00142
NW_018403664.1	632001	633000	9.2	35.03	-25.83	3.45e-25	5.24e-23
NW_018403664.1	633001	634000	12.72	41.24	-28.52	3.72e-16	3.34e-14
NW_018403664.1	648001	649000	57.79	47.04	10.75	0.019	0.145
NW_018403664.1	649001	650000	75.21	61.44	13.77	1.65e-07	5.88e-06
NW_018403664.1	651001	652000	60.27	78.57	-18.3	0.00605	0.0598
NW_018403664.1	667001	668000	79.39	68.1	11.29	6.03e-07	1.94e-05
NW_018403664.1	680001	681000	59.25	43.16	16.1	6.19e-11	3.5e-09
NW_018403664.1	683001	684000	61.04	36.32	24.71	0.000184	0.00325
NW_018403664.1	691001	692000	40.88	52.43	-11.54	0.025	0.178
NW_018403664.1	694001	695000	50.55	39.93	10.62	0.00155	0.0197
NW_018403664.1	703001	704000	81.09	64.53	16.56	3.93e-05	0.000842
NW_018403664.1	705001	706000	69.74	49.17	20.57	1.8e-05	0.000423
NW_018403664.1	708001	709000	71.05	46.81	24.24	0.0128	0.107
NW_018403664.1	720001	721000	27.5	40.47	-12.97	0.00895	0.0812
NW_018403664.1	725001	726000	42.05	25.25	16.79	0.00539	0.0545
NW_018403664.1	726001	727000	23.53	57.26	-33.74	7.33e-08	2.77e-06
NW_018403664.1	733001	734000	61.14	43.78	17.36	1.79e-06	5.26e-05
NW_018403664.1	740001	741000	22.73	46.01	-23.28	0.000111	0.0021
NW_018403664.1	749001	750000	16.61	28.7	-12.08	0.000354	0.00571
NW_018403664.1	750001	751000	49.55	35.43	14.12	0.000813	0.0115
NW_018403664.1	774001	775000	77.27	63.64	13.64	0.0338	0.221
NW_018403664.1	792001	793000	54.68	34.05	20.62	0.000273	0.00458
NW_018403664.1	815001	816000	27.43	38.04	-10.61	0.000439	0.00686
NW_018403664.1	821001	822000	13.04	25.57	-12.53	0.00171	0.0214
NW_018403664.1	829001	830000	23.82	34.58	-10.76	0.000115	0.00216
NW_018403664.1	854001	855000	51.67	62.05	-10.38	0.00104	0.0142
NW_018403664.1	868001	869000	66.67	80.86	-14.19	0.0142	0.116
NW_018403664.1	873001	874000	38.89	27.06	11.83	0.00613	0.0604
NW_018403664.1	880001	881000	61.9	80.87	-18.96	0.0492	0.288
NW_018403664.1	912001	913000	55.68	66.09	-10.42	0.00779	0.0729
NW_018403664.1	920001	921000	3.81	15.72	-11.91	0.0011	0.0148
NW_018403664.1	932001	933000	43.46	57.72	-14.26	0.00139	0.0181
NW_018403664.1	940001	941000	18.24	36.89	-18.65	1.9e-15	1.63e-13
NW_018403664.1	946001	947000	46.53	57.19	-10.66	4.99e-06	0.000133
NW_018403664.1	949001	950000	66.67	48.32	18.35	0.00178	0.0221
NW_018403664.1	971001	972000	53.59	42.06	11.53	0.000131	0.00243
NW_018403664.1	975001	976000	76.27	56.18	20.09	0.0145	0.118
NW_018403664.1	979001	980000	73.48	55.61	17.87	4.01e-05	0.000859
NW_018403664.1	989001	990000	57.89	68.24	-10.35	0.0175	0.136
NW_018403664.1	990001	991000	43.85	57.25	-13.41	7.78e-08	2.94e-06
NW_018403664.1	991001	992000	44.53	32.61	11.92	0.0239	0.172
NW_018403665.1	30001	31000	41.51	59.69	-18.18	0.033	0.217
NW_018403665.1	68001	69000	61.61	73.4	-11.8	0.039	0.244
NW_018403672.1	31001	32000	40	25.63	14.37	4.22e-12	2.69e-10
NW_018403686.1	29001	30000	32.52	1.79	30.74	5.92e-96	6.57e-93
NW_018403686.1	33001	34000	69.68	81.78	-12.1	2.89e-10	1.52e-08
NW_018403686.1	43001	44000	41.78	52.09	-10.31	0.00333	0.037
NW_018403686.1	44001	45000	24.07	39.65	-15.58	1.06e-10	5.85e-09
NW_018403686.1	46001	47000	83.65	63.33	20.32	0.00166	0.0209
NW_018403686.1	50001	51000	71.05	88.75	-17.7	0.0331	0.217
NW_018403686.1	57001	58000	19.51	38.2	-18.69	0.0435	0.264
NW_018403686.1	91001	92000	14.58	3.7	10.88	3.24e-28	5.6e-26
NW_018403686.1	447001	448000	25.06	13.15	11.92	4.38e-40	1.19e-37
NW_018403686.1	448001	449000	16.36	5.19	11.17	0.000773	0.0111
NW_018403687.1	3001	4000	65.58	43.16	22.42	3.28e-07	1.11e-05
NW_018403694.1	35001	36000	55.02	41.46	13.56	0.00266	0.0308
NW_018403694.1	40001	41000	88	68.09	19.91	0.0402	0.25
NW_018403694.1	41001	42000	72.73	35.29	37.43	0.0409	0.253
NW_018403694.1	96001	97000	66.28	51.1	15.17	0.000188	0.00332
NW_018403694.1	100001	101000	49.62	39.5	10.13	0.0154	0.124
NW_018403694.1	139001	140000	70.3	56.68	13.62	2.82e-10	1.48e-08
NW_018403694.1	143001	144000	54.29	70.26	-15.98	9.02e-07	2.81e-05
NW_018403694.1	156001	157000	46.55	27.01	19.54	0.000133	0.00246
NW_018403694.1	205001	206000	82.94	72.41	10.53	0.00118	0.0157
NW_018403694.1	211001	212000	62.88	46.17	16.72	4.55e-14	3.48e-12
NW_018403694.1	240001	241000	13.59	24.69	-11.1	7.05e-09	3.11e-07
NW_018403697.1	154001	155000	52.54	40.46	12.08	6.36e-05	0.00129
NW_018403697.1	183001	184000	12.5	0	12.5	5.99e-22	7.7e-20
NW_018403697.1	186001	187000	72.34	82.44	-10.1	0.000842	0.0119
NW_018403697.1	192001	193000	43.23	53.57	-10.34	0.00967	0.0863
NW_018403697.1	195001	196000	54.63	68.09	-13.46	0.012	0.102
NW_018403697.1	296001	297000	42.39	27.25	15.14	3.96e-96	4.42e-93
NW_018403697.1	297001	298000	36.93	21.35	15.58	2.52e-125	5.32e-122
NW_018403697.1	445001	446000	12.68	29.41	-16.73	1.45e-05	0.000349
NW_018403697.1	469001	470000	76.35	57.01	19.34	3.11e-19	3.43e-17
NW_018403697.1	476001	477000	39.75	50.79	-11.04	1.13e-08	4.84e-07
NW_018403697.1	477001	478000	26.42	43.38	-16.96	3.97e-06	0.000109
NW_018403697.1	482001	483000	43.97	54.32	-10.36	6.6e-11	3.72e-09
NW_018403697.1	486001	487000	29.5	41.88	-12.38	0.0039	0.0419
NW_018403697.1	496001	497000	39.97	50.49	-10.52	3.62e-12	2.33e-10
NW_018403697.1	497001	498000	50.8	61.17	-10.36	4.23e-09	1.93e-07
NW_018403697.1	500001	501000	37.75	25.95	11.8	0.00336	0.0372
NW_018403697.1	508001	509000	42.48	28.12	14.35	0.00991	0.088
NW_018403697.1	510001	511000	50.89	38.17	12.73	2.57e-12	1.67e-10
NW_018403697.1	512001	513000	61.28	47.83	13.45	0.000904	0.0126
NW_018403697.1	514001	515000	42.99	28.55	14.43	4.67e-16	4.17e-14
NW_018403697.1	518001	519000	41.67	59.13	-17.46	0.0213	0.158
NW_018403697.1	523001	524000	53.18	64.6	-11.42	5.34e-10	2.72e-08
NW_018403697.1	532001	533000	34.58	44.97	-10.39	6.06e-09	2.7e-07
NW_018403697.1	534001	535000	29.75	41.6	-11.85	0.00297	0.0337
NW_018403697.1	545001	546000	45.5	33.77	11.73	0.00026	0.00439
NW_018403697.1	551001	552000	22.6	36.43	-13.83	3.64e-05	0.000787
NW_018403697.1	554001	555000	50.32	37.02	13.29	0.000147	0.00268
NW_018403697.1	555001	556000	27.72	39.05	-11.33	0.000151	0.00274
NW_018403697.1	557001	558000	23.78	12.98	10.8	0.001	0.0138
NW_018403697.1	574001	575000	51.27	37.8	13.47	0.000194	0.00341
NW_018403697.1	740001	741000	12.54	0.54	12.01	1.82e-07	6.44e-06
NW_018403697.1	962001	963000	7.14	30.38	-23.24	7.03e-05	0.00141
NW_018403697.1	963001	964000	7.14	41.67	-34.52	0.0229	0.166
NW_018403697.1	964001	965000	7.94	20.2	-12.27	0.0443	0.268
NW_018403697.1	966001	967000	0.39	14.66	-14.28	4.41e-22	5.72e-20
NW_018403697.1	967001	968000	0	17.82	-17.82	6.34e-10	3.2e-08
NW_018403697.1	970001	971000	39.36	60.22	-20.85	8.05e-05	0.00158
NW_018403697.1	975001	976000	42.53	53.06	-10.53	0.00891	0.081
NW_018403697.1	976001	977000	17.14	38.95	-21.8	0.00319	0.0357
NW_018403697.1	977001	978000	7.29	21.09	-13.8	0.00456	0.0477
NW_018403697.1	981001	982000	42.21	58.35	-16.14	1.72e-11	1.03e-09
NW_018403697.1	982001	983000	27.59	50.46	-22.86	1.93e-11	1.15e-09
NW_018403697.1	983001	984000	37.57	48.99	-11.43	5.73e-07	1.85e-05
NW_018403697.1	984001	985000	27.52	38.36	-10.84	8.02e-10	4.01e-08
NW_018403697.1	985001	986000	21.89	31.96	-10.08	0.000181	0.00321
NW_018403697.1	986001	987000	40.49	52.44	-11.94	1.12e-08	4.78e-07
NW_018403706.1	84001	85000	13.96	3.33	10.64	2.53e-07	8.72e-06
NW_018403706.1	245001	246000	43.74	58.66	-14.92	2.54e-07	8.77e-06
NW_018403706.1	246001	247000	44.86	60.8	-15.94	0.00157	0.02
NW_018403706.1	251001	252000	72.01	61.85	10.16	4.84e-06	0.00013
NW_018403706.1	253001	254000	79.73	57.58	22.15	0.000406	0.00642
NW_018403706.1	254001	255000	81.82	67.28	14.53	0.00119	0.0158
NW_018403706.1	256001	257000	88.89	75.16	13.73	0.00637	0.0622
NW_018403706.1	257001	258000	85.54	71.56	13.98	0.000268	0.0045
NW_018403706.1	258001	259000	63.76	31.51	32.25	1.52e-09	7.34e-08
NW_018403706.1	261001	262000	46.63	12.17	34.46	2.61e-10	1.38e-08
NW_018403706.1	269001	270000	54.74	64.93	-10.19	0.0326	0.215
NW_018403706.1	278001	279000	68.56	48.97	19.59	1.21e-05	0.000297
NW_018403706.1	290001	291000	95.24	65	30.24	0.0205	0.153
NW_018403706.1	295001	296000	73.12	57.27	15.85	0.00225	0.0268
NW_018403706.1	298001	299000	55.74	68.52	-12.78	0.0014	0.0181
NW_018403706.1	302001	303000	65.23	55.19	10.04	0.0039	0.042
NW_018403706.1	306001	307000	58.5	46.99	11.5	0.00119	0.0158
NW_018403706.1	307001	308000	61.39	45.96	15.43	4.46e-07	1.47e-05
NW_018403706.1	317001	318000	51.01	32.76	18.24	5.28e-14	4.01e-12
NW_018403706.1	319001	320000	51.11	24.49	26.62	1.36e-51	5.17e-49
NW_018403706.1	320001	321000	45.4	27.17	18.23	2.62e-26	4.21e-24
NW_018403706.1	326001	327000	33.29	46.89	-13.6	3.65e-08	1.45e-06
NW_018403706.1	337001	338000	41.67	13.33	28.33	0.0284	0.195
NW_018403706.1	347001	348000	37.41	26.88	10.53	1.72e-09	8.25e-08
NW_018403706.1	355001	356000	78.96	68.13	10.83	0.000309	0.00508
NW_018403706.1	362001	363000	93.55	79.28	14.27	6.08e-05	0.00124
NW_018403706.1	397001	398000	64.72	77.87	-13.15	2.05e-05	0.000473
NW_018403706.1	400001	401000	82.2	67.87	14.33	4.87e-05	0.00102
NW_018403706.1	405001	406000	82.01	70.56	11.46	0.00906	0.082
NW_018403706.1	408001	409000	34.62	11.43	23.19	0.0144	0.117
NW_018403706.1	416001	417000	59.89	36.22	23.67	4.98e-05	0.00104
NW_018403706.1	418001	419000	63.11	46.37	16.74	0.00104	0.0141
NW_018403706.1	433001	434000	72.64	60.29	12.35	0.000356	0.00573
NW_018403706.1	436001	437000	80.84	69.48	11.36	0.00763	0.0717
NW_018403706.1	437001	438000	84.55	72.22	12.32	0.0211	0.157
NW_018403706.1	444001	445000	74.1	86.45	-12.36	0.0076	0.0715
NW_018403706.1	464001	465000	56.93	68.71	-11.78	1.39e-05	0.000334
NW_018403706.1	494001	495000	10	35.14	-25.14	0.00364	0.0397
NW_018403706.1	514001	515000	66.89	52.7	14.18	0.000464	0.00718
NW_018403706.1	527001	528000	60.43	72.62	-12.19	0.00043	0.00673
NW_018403706.1	528001	529000	37.1	48.3	-11.2	0.000767	0.011
NW_018403715.1	111001	112000	96	55.46	40.54	5.91e-05	0.00121
NW_018403715.1	115001	116000	68.73	55.16	13.58	4.23e-05	0.000898
NW_018403715.1	118001	119000	66.67	46.04	20.63	0.000345	0.00558
NW_018403715.1	124001	125000	46.84	69.5	-22.67	0.000299	0.00494
NW_018403715.1	170001	171000	45.64	56.11	-10.46	0.000427	0.00669
NW_018403715.1	171001	172000	42.7	56.52	-13.82	0.00028	0.00467
NW_018403715.1	251001	252000	86.03	74.39	11.65	0.00335	0.0371
NW_018403715.1	259001	260000	73.37	56.18	17.19	6.47e-14	4.88e-12
NW_018403715.1	260001	261000	73.35	57.06	16.29	1.33e-12	8.88e-11
NW_018403715.1	282001	283000	38.03	23.66	14.37	1.8e-08	7.45e-07
NW_018403715.1	308001	309000	90.69	78.38	12.31	5.19e-06	0.000138
NW_018403715.1	323001	324000	87.37	70.97	16.4	0.05	0.291
NW_018403715.1	329001	330000	45.57	56.85	-11.28	0.00686	0.066
NW_018403715.1	335001	336000	60.96	72.13	-11.17	0.0341	0.222
NW_018403715.1	346001	347000	56.75	70.07	-13.32	5.86e-10	2.98e-08
NW_018403715.1	347001	348000	32.08	44.16	-12.08	0.000147	0.00268
NW_018403715.1	350001	351000	33.33	66.67	-33.33	0.0148	0.12
NW_018403715.1	351001	352000	27.27	86.67	-59.39	0.00398	0.0427
NW_018403715.1	371001	372000	85.69	72.37	13.32	1.46e-07	5.27e-06
NW_018403715.1	384001	385000	82.48	72.27	10.21	0.000496	0.00759
NW_018403715.1	385001	386000	65.66	54.77	10.89	0.0313	0.209
NW_018403715.1	394001	395000	68.55	55.95	12.6	0.0042	0.0445
NW_018403715.1	462001	463000	8.63	20.73	-12.1	3.1e-05	0.000683
NW_018403715.1	466001	467000	49.33	63.48	-14.14	0.000618	0.00915
NW_018403715.1	468001	469000	54.03	64.33	-10.3	0.000635	0.00935
NW_018403715.1	473001	474000	62.5	31.91	30.59	0.0217	0.16
NW_018403715.1	489001	490000	35.71	52.65	-16.94	0.0256	0.18
NW_018403715.1	512001	513000	91.67	65	26.67	0.0191	0.145
NW_018403715.1	563001	564000	43.07	23.99	19.08	4.4e-09	2e-07
NW_018403715.1	564001	565000	73.19	46.95	26.24	9.9e-24	1.4e-21
NW_018403715.1	566001	567000	50.79	37.55	13.23	2.96e-07	1.01e-05
NW_018403715.1	579001	580000	15.54	27.25	-11.7	0.000157	0.00283
NW_018403715.1	637001	638000	31.33	17.08	14.25	7.71e-06	0.000197
NW_018403720.1	15001	16000	80.6	46.48	34.12	4.18e-05	0.000889
NW_018403720.1	40001	41000	50.29	69	-18.72	7.72e-08	2.91e-06
NW_018403720.1	67001	68000	69.63	52.17	17.46	5.05e-15	4.19e-13
NW_018403720.1	68001	69000	82.35	68.42	13.93	1.66e-07	5.92e-06
NW_018403720.1	69001	70000	88.6	72.66	15.94	9.42e-14	7e-12
NW_018403720.1	70001	71000	86.7	74.41	12.29	1.85e-06	5.44e-05
NW_018403720.1	71001	72000	91.11	80	11.11	0.0203	0.152
NW_018403720.1	90001	91000	57.89	40.39	17.5	4.46e-10	2.3e-08
NW_018403720.1	200001	201000	43.2	56.47	-13.27	0.000227	0.0039
NW_018403720.1	214001	215000	74.6	63.36	11.24	0.00877	0.08
NW_018403724.1	15001	16000	71.43	50.93	20.5	0.00481	0.0497
NW_018403735.1	62001	63000	56.14	31.2	24.94	3.02e-39	8.01e-37
NW_018403735.1	63001	64000	57.14	39.8	17.35	0.00602	0.0595
NW_018403735.1	85001	86000	68.09	83.1	-15.01	0.000627	0.00926
NW_018403735.1	89001	90000	58.18	70.79	-12.61	0.000875	0.0123
NW_018403735.1	111001	112000	55	65.44	-10.44	0.0429	0.262
NW_018403735.1	115001	116000	15.38	47.62	-32.23	0.0361	0.232
NW_018403735.1	117001	118000	68.57	42.54	26.03	0.000242	0.00412
NW_018403735.1	127001	128000	71.38	55.42	15.96	0.000151	0.00275
NW_018403735.1	143001	144000	59.72	71.67	-11.95	0.0109	0.0946
NW_018403735.1	144001	145000	27.97	15.48	12.49	0.000218	0.00377
NW_018403735.1	171001	172000	80.72	67.8	12.92	1.28e-05	0.000312
NW_018403735.1	195001	196000	87.93	76.64	11.29	9.07e-05	0.00176
NW_018403741.1	485001	486000	68.35	52.94	15.41	0.00192	0.0235
NW_018403741.1	486001	487000	31.16	7.71	23.45	5.01e-38	1.27e-35
NW_018403741.1	495001	496000	88.54	76.44	12.1	3.32e-13	2.35e-11
NW_018403741.1	508001	509000	66.13	53.79	12.34	4.33e-08	1.7e-06
NW_018403741.1	517001	518000	67.27	52.7	14.57	0.0214	0.158
NW_018403741.1	551001	552000	76.64	66.29	10.34	0.000341	0.00552
NW_018403741.1	559001	560000	61.58	51.3	10.27	5.83e-05	0.00119
NW_018403748.1	17001	18000	86.67	10	76.67	0.000239	0.00408
NW_018403748.1	24001	25000	74.19	59.83	14.36	0.00764	0.0718
NW_018403748.1	25001	26000	61.51	44.76	16.75	1.05e-05	0.000261
NW_018403748.1	26001	27000	50.75	40.1	10.65	5.1e-07	1.67e-05
NW_018403748.1	29001	30000	63.73	43.42	20.31	4e-13	2.81e-11
NW_018403748.1	31001	32000	48.22	30.9	17.32	2.53e-08	1.03e-06
NW_018403748.1	32001	33000	43.59	30.4	13.19	0.00459	0.0479
NW_018403752.1	7001	8000	20	0.57	19.43	1.09e-06	3.34e-05
NW_018403752.1	32001	33000	26.51	12.02	14.49	8.6e-09	3.74e-07
NW_018403752.1	33001	34000	70.06	50.54	19.51	2.29e-72	1.45e-69
NW_018403752.1	34001	35000	24.6	13.19	11.42	4.05e-08	1.6e-06
NW_018403752.1	35001	36000	34.55	20	14.55	8.55e-07	2.68e-05
NW_018403753.1	18001	19000	55.36	43.05	12.32	0.000769	0.011
NW_018403753.1	19001	20000	75.54	54.4	21.14	2.98e-27	4.96e-25
NW_018403753.1	21001	22000	62.73	39.1	23.63	5.48e-14	4.15e-12
NW_018403753.1	22001	23000	67.69	47.51	20.18	1.7e-17	1.69e-15
NW_018403753.1	58001	59000	70.5	37.72	32.78	6.05e-79	4.51e-76
NW_018403753.1	59001	60000	89.6	61.16	28.44	3.92e-74	2.58e-71
NW_018403753.1	60001	61000	84.72	54.3	30.42	1.35e-35	3.17e-33
NW_018403753.1	61001	62000	76.89	66.83	10.07	6.72e-05	0.00135
NW_018403755.1	49001	50000	74.49	58.19	16.3	0.00395	0.0424
NW_018403755.1	54001	55000	35.37	47.99	-12.63	0.0404	0.251
NW_018403755.1	56001	57000	28.1	54.27	-26.17	8.8e-15	7.16e-13
NW_018403755.1	205001	206000	26.37	12.82	13.55	0.000311	0.00511
NW_018403755.1	211001	212000	16.82	5.33	11.5	0.00296	0.0336
NW_018403755.1	330001	331000	0	20.38	-20.38	1.08e-27	1.82e-25
NW_018403755.1	332001	333000	72.67	39.73	32.95	5.47e-17	5.23e-15
NW_018403755.1	353001	354000	53.41	38.23	15.18	5.61e-06	0.000148
NW_018403755.1	354001	355000	71.41	53.76	17.65	1.94e-10	1.04e-08
NW_018403755.1	378001	379000	35.04	20.12	14.92	4.98e-14	3.79e-12
NW_018403755.1	382001	383000	15.48	3.75	11.73	0.002	0.0243
NW_018403755.1	715001	716000	62.39	75.13	-12.74	0.0207	0.154
NW_018403755.1	720001	721000	86.49	71.88	14.61	0.0229	0.166
NW_018403755.1	742001	743000	79.87	67.88	12	0.00486	0.0501
NW_018403755.1	879001	880000	23.79	12.14	11.66	9.36e-05	0.00181
NW_018403755.1	884001	885000	58.6	38.33	20.27	8.38e-15	6.83e-13
NW_018403755.1	885001	886000	35.1	3.99	31.12	3.57e-21	4.41e-19
NW_018403755.1	886001	887000	30.38	4.46	25.92	4.46e-17	4.29e-15
NW_018403755.1	891001	892000	25.33	37.96	-12.63	1.08e-21	1.38e-19
NW_018403755.1	898001	899000	70.73	60.08	10.65	8.01e-06	0.000204
NW_018403755.1	901001	902000	80.35	67.98	12.37	0.000157	0.00284
NW_018403755.1	904001	905000	70.2	84.8	-14.6	0.00429	0.0453
NW_018403755.1	943001	944000	76.95	66.03	10.92	0.00648	0.0631
NW_018403761.1	32001	33000	31.8	8.77	23.03	0.000257	0.00434
NW_018403766.1	4001	5000	47.73	16.39	31.34	2.51e-05	0.000567
NW_018403766.1	5001	6000	41.64	26.11	15.53	3.31e-15	2.79e-13
NW_018403766.1	7001	8000	32.58	15.81	16.78	0.00117	0.0156
NW_018403766.1	14001	15000	23.16	37.85	-14.69	0.0056	0.0562
NW_018403766.1	15001	16000	17.58	29.08	-11.5	4.8e-07	1.58e-05
NW_018403774.1	150001	151000	78.99	89.52	-10.54	0.00441	0.0464
NW_018403774.1	151001	152000	89.47	58.33	31.14	0.000328	0.00534
NW_018403774.1	171001	172000	52.83	65.4	-12.56	7.06e-06	0.000182
NW_018403774.1	184001	185000	56.88	40.88	16.01	4.16e-05	0.000886
NW_018403774.1	189001	190000	68.84	46.98	21.86	7.25e-05	0.00145
NW_018403774.1	203001	204000	25.33	41.18	-15.84	0.0244	0.175
NW_018403774.1	215001	216000	58.56	41.04	17.52	0.00139	0.018
NW_018403774.1	227001	228000	77.82	66.99	10.83	0.000814	0.0115
NW_018403774.1	243001	244000	49.18	16.67	32.51	0.00206	0.025
NW_018403774.1	245001	246000	72.92	38.46	34.46	0.0448	0.27
NW_018403774.1	268001	269000	65.03	52.33	12.7	6.17e-05	0.00126
NW_018403774.1	273001	274000	40	0	40	0.0339	0.221
NW_018403774.1	288001	289000	35.48	46.02	-10.53	0.00125	0.0165
NW_018403774.1	290001	291000	59.68	30.56	29.12	0.000331	0.00538
NW_018403774.1	298001	299000	33.33	59.85	-26.51	0.00517	0.0527
NW_018403774.1	303001	304000	40.33	50.36	-10.03	7.11e-06	0.000184
NW_018403774.1	307001	308000	77.88	63.57	14.31	0.00202	0.0245
NW_018403774.1	383001	384000	31.01	20.51	10.5	0.0161	0.128
NW_018403776.1	40001	41000	25.58	38.13	-12.55	7.13e-07	2.27e-05
NW_018403776.1	85001	86000	59.69	43.75	15.94	0.0076	0.0715
NW_018403776.1	86001	87000	82.95	69.11	13.84	3.09e-07	1.05e-05
NW_018403776.1	98001	99000	55.41	40.25	15.17	6.36e-05	0.00129
NW_018403776.1	101001	102000	21.17	46.25	-25.08	2.53e-07	8.74e-06
NW_018403776.1	116001	117000	85.39	67.29	18.1	0.00111	0.0149
NW_018403776.1	117001	118000	93.18	79.23	13.95	0.0379	0.239
NW_018403776.1	120001	121000	48.51	60.95	-12.44	0.000628	0.00927
NW_018403776.1	192001	193000	24.43	11.54	12.88	1.58e-06	4.7e-05
NW_018403776.1	212001	213000	57.97	42.82	15.14	2.93e-05	0.00065
NW_018403776.1	214001	215000	73.96	62.56	11.41	0.0174	0.135
NW_018403776.1	215001	216000	35.14	21.07	14.06	8.42e-10	4.19e-08
NW_018403776.1	220001	221000	82.7	72.27	10.42	4.37e-06	0.000118
NW_018403776.1	234001	235000	44.44	71.05	-26.61	0.0256	0.18
NW_018403776.1	235001	236000	54.71	65.29	-10.58	0.00439	0.0462
NW_018403776.1	236001	237000	35.19	90.62	-55.44	3.46e-07	1.17e-05
NW_018403776.1	237001	238000	75	61.76	13.24	0.0443	0.268
NW_018403776.1	241001	242000	60.81	48.51	12.3	0.00051	0.00777
NW_018403776.1	287001	288000	64.29	52.04	12.25	0.0359	0.231
NW_018403776.1	288001	289000	49.04	59.68	-10.64	0.000144	0.00263
NW_018403776.1	289001	290000	37.25	57.26	-20	0.00326	0.0364
NW_018403776.1	291001	292000	47.74	65.48	-17.73	0.00989	0.0878
NW_018403776.1	302001	303000	84.82	68.38	16.45	1.52e-05	0.000363
NW_018403776.1	318001	319000	87.83	72.82	15.02	7.29e-05	0.00145
NW_018403776.1	323001	324000	100	63.73	36.27	7.1e-06	0.000183
NW_018403776.1	332001	333000	68.6	79.4	-10.8	4.73e-12	3.01e-10
NW_018403776.1	358001	359000	53.73	71.26	-17.53	0.0141	0.116
NW_018403776.1	381001	382000	14.53	25.45	-10.92	0.00288	0.0329
NW_018403776.1	398001	399000	23.3	5	18.3	0.000211	0.00367
NW_018403776.1	406001	407000	63.04	74.32	-11.28	2.3e-05	0.000526
NW_018403776.1	411001	412000	52.27	69.26	-16.99	0.0372	0.236
NW_018403776.1	425001	426000	69.52	44.01	25.51	9.24e-23	1.25e-20
NW_018403776.1	430001	431000	9.23	25.88	-16.65	0.00261	0.0303
NW_018403776.1	444001	445000	60.16	38	22.16	0.000395	0.00626
NW_018403776.1	466001	467000	42.72	26.72	16	4.55e-06	0.000123
NW_018403776.1	473001	474000	33.96	14.41	19.55	0.000824	0.0117
NW_018403776.1	477001	478000	60.07	46.35	13.72	1.02e-08	4.41e-07
NW_018403776.1	479001	480000	36.08	46.57	-10.49	3e-07	1.02e-05
NW_018403776.1	544001	545000	34.62	49.07	-14.45	0.0227	0.165
NW_018403776.1	557001	558000	58.92	36.37	22.54	1.34e-21	1.7e-19
NW_018403776.1	558001	559000	62.62	28.8	33.82	2.41e-55	1e-52
NW_018403776.1	559001	560000	54.71	11.88	42.83	2.79e-31	5.53e-29
NW_018403776.1	560001	561000	71.34	29.08	42.26	4.66e-37	1.14e-34
NW_018403776.1	561001	562000	75.61	12.29	63.32	4.02e-43	1.2e-40
NW_018403776.1	567001	568000	53.8	42.8	11	0.0249	0.177
NW_018403776.1	568001	569000	0	12.62	-12.62	0.000177	0.00315
NW_018403776.1	584001	585000	38.49	51.97	-13.48	0.000395	0.00627
NW_018403776.1	587001	588000	35.57	51.85	-16.28	9.45e-05	0.00182
NW_018403776.1	588001	589000	39.29	68.1	-28.82	7.42e-09	3.26e-07
NW_018403776.1	590001	591000	15.65	26.89	-11.24	0.0179	0.138
NW_018403776.1	599001	600000	0	15.91	-15.91	0.0369	0.235
NW_018403776.1	617001	618000	28.85	47.06	-18.21	0.0236	0.17
NW_018403776.1	625001	626000	86.39	57.56	28.83	1.27e-09	6.19e-08
NW_018403776.1	651001	652000	71.25	57.53	13.72	1.02e-05	0.000254
NW_018403776.1	662001	663000	47.12	61.93	-14.81	0.000792	0.0113
NW_018403776.1	670001	671000	59.25	69.59	-10.34	0.0174	0.136
NW_018403776.1	674001	675000	60.84	39.02	21.81	5.88e-05	0.0012
NW_018403776.1	722001	723000	81.43	58.97	22.45	0.0138	0.114
NW_018403776.1	723001	724000	88.31	73.84	14.47	0.00114	0.0153
NW_018403776.1	747001	748000	24.76	40.79	-16.03	6.15e-07	1.98e-05
NW_018403776.1	753001	754000	30.63	50.62	-19.99	1.36e-05	0.000329
NW_018403776.1	777001	778000	57.75	70.5	-12.76	0.00206	0.0249
NW_018403776.1	787001	788000	66.49	50.59	15.9	2.69e-06	7.65e-05
NW_018403776.1	792001	793000	58.87	70.57	-11.7	0.000227	0.0039
NW_018403776.1	800001	801000	76.93	63.7	13.23	3.31e-06	9.21e-05
NW_018403776.1	801001	802000	27.5	46.36	-18.86	0.0412	0.254
NW_018403776.1	805001	806000	79.06	65.31	13.75	0.000437	0.00682
NW_018403776.1	822001	823000	67.06	51.48	15.58	6.41e-11	3.62e-09
NW_018403776.1	844001	845000	25.4	46.15	-20.76	0.00868	0.0793
NW_018403776.1	864001	865000	64.06	53.32	10.74	0.00106	0.0144
NW_018403780.1	76001	77000	42.46	12.81	29.65	2.38e-21	2.96e-19
NW_018403780.1	77001	78000	37.03	18.95	18.08	7.64e-11	4.28e-09
NW_018403780.1	79001	80000	56.89	44.54	12.35	1.13e-07	4.16e-06
NW_018403780.1	92001	93000	69.3	58.66	10.64	3.69e-06	0.000102
NW_018403780.1	96001	97000	89.16	76.36	12.8	0.000409	0.00645
NW_018403780.1	106001	107000	29.6	18.09	11.51	2.1e-12	1.38e-10
NW_018403780.1	132001	133000	17.6	5.27	12.33	6.34e-15	5.21e-13
NW_018403780.1	135001	136000	11.61	0.26	11.35	2.62e-08	1.06e-06
NW_018403785.1	95001	96000	15.79	39.23	-23.44	0.00199	0.0242
NW_018403785.1	106001	107000	89.47	52	37.47	0.0022	0.0264
NW_018403785.1	225001	226000	2.63	15.62	-12.99	0.0122	0.103
NW_018403785.1	226001	227000	21.74	44.01	-22.27	3.67e-16	3.3e-14
NW_018403785.1	227001	228000	32.36	50.5	-18.15	2.96e-19	3.27e-17
NW_018403785.1	228001	229000	28.12	38.2	-10.08	5.16e-05	0.00107
NW_018403785.1	231001	232000	36.54	49.28	-12.74	0.0333	0.219
NW_018403786.1	96001	97000	85.68	75.14	10.54	3.43e-05	0.000748
NW_018403786.1	100001	101000	56.2	67.55	-11.34	0.0287	0.197
NW_018403786.1	144001	145000	35.58	49.9	-14.32	0.000179	0.00317
NW_018403786.1	169001	170000	80.17	60	20.17	0.0113	0.0976
NW_018403786.1	202001	203000	51.36	37.84	13.52	8.22e-05	0.00161
NW_018403786.1	203001	204000	70.85	51.69	19.16	0.00167	0.021
NW_018403786.1	209001	210000	48.31	35.32	12.99	0.00271	0.0313
NW_018403786.1	212001	213000	32.6	21.97	10.63	0.000341	0.00553
NW_018403786.1	218001	219000	52.83	41	11.83	0.00829	0.0765
NW_018403786.1	229001	230000	38.55	28.33	10.22	3.24e-07	1.1e-05
NW_018403786.1	230001	231000	71.95	58.78	13.17	4.6e-06	0.000124
NW_018403786.1	232001	233000	27.63	42.19	-14.56	0.00069	0.01
NW_018403786.1	314001	315000	85.56	74.1	11.46	0.00104	0.0141
NW_018403786.1	315001	316000	73.1	84.67	-11.58	0.00322	0.036
NW_018403786.1	320001	321000	80.47	45.31	35.16	1.28e-06	3.87e-05
NW_018403786.1	322001	323000	0	72.86	-72.86	2.58e-32	5.34e-30
NW_018403786.1	325001	326000	30.53	48.97	-18.44	0.00503	0.0515
NW_018403786.1	326001	327000	50.93	73.29	-22.36	4.16e-05	0.000886
NW_018403786.1	329001	330000	52.66	31.44	21.22	5.21e-14	3.96e-12
NW_018403786.1	335001	336000	54.57	68.88	-14.31	5.24e-06	0.000139
NW_018403786.1	345001	346000	52.07	38.52	13.54	0.0182	0.14
NW_018403786.1	354001	355000	78.26	52.58	25.68	0.00344	0.038
NW_018403786.1	372001	373000	88.5	66.48	22.02	2.71e-13	1.93e-11
NW_018403786.1	378001	379000	69.88	51.4	18.48	0.0115	0.099
NW_018403786.1	382001	383000	62.82	51	11.82	0.0032	0.0358
NW_018403786.1	516001	517000	58.17	68.85	-10.68	1.19e-15	1.03e-13
NW_018403786.1	523001	524000	63.51	53.37	10.14	3.4e-06	9.44e-05
NW_018403786.1	537001	538000	45.69	56.79	-11.1	0.0317	0.211
NW_018403786.1	538001	539000	76.39	63.67	12.72	0.0483	0.284
NW_018403786.1	544001	545000	65.65	45.98	19.67	1.55e-16	1.43e-14
NW_018403786.1	546001	547000	2.15	12.84	-10.68	1.39e-24	2.05e-22
NW_018403786.1	682001	683000	31.19	17.67	13.52	2.28e-10	1.21e-08
NW_018403786.1	684001	685000	96.97	72.73	24.24	0.013	0.108
NW_018403786.1	685001	686000	68.57	86.08	-17.5	0.0396	0.247
NW_018403786.1	688001	689000	77.17	67.17	10	1.88e-05	0.000438
NW_018403786.1	690001	691000	64.06	53.98	10.08	0.0461	0.276
NW_018403786.1	691001	692000	69.37	51.97	17.4	8.7e-08	3.26e-06
NW_018403786.1	692001	693000	88.32	61.22	27.1	3.25e-28	5.61e-26
NW_018403786.1	693001	694000	77.95	55.25	22.69	8.72e-15	7.09e-13
NW_018403786.1	695001	696000	80.22	67.69	12.53	6.89e-06	0.000178
NW_018403786.1	696001	697000	85.14	64.18	20.96	4.9e-17	4.7e-15
NW_018403786.1	697001	698000	86.61	73.48	13.12	0.0164	0.13
NW_018403786.1	873001	874000	13.61	1.1	12.5	2.34e-58	1.05e-55
NW_018403786.1	874001	875000	58.54	39.97	18.57	3.99e-09	1.82e-07
NW_018403786.1	913001	914000	74.69	62.98	11.71	8.42e-05	0.00165
NW_018403786.1	919001	920000	77.03	66.74	10.29	0.000195	0.00342
NW_018403786.1	952001	953000	0	19.54	-19.54	3.44e-05	0.000749
NW_018403786.1	981001	982000	16.79	6.1	10.68	1.63e-06	4.84e-05
NW_018403786.1	997001	998000	56.16	66.44	-10.28	0.00524	0.0533
NW_018403786.1	1021001	1022000	83.12	69.34	13.77	0.00809	0.075
NW_018403786.1	1022001	1023000	56.86	74.06	-17.2	4.89e-06	0.000131
NW_018403786.1	1024001	1025000	70.11	55.32	14.79	0.00229	0.0272
NW_018403786.1	1048001	1049000	83.26	72.87	10.39	0.0115	0.0989
NW_018403786.1	1055001	1056000	38.68	27.99	10.69	1.96e-05	0.000455
NW_018403786.1	1056001	1057000	31.59	1.08	30.51	2.78e-122	5.56e-119
NW_018403786.1	1216001	1217000	9.26	29.44	-20.18	7.83e-27	1.28e-24
NW_018403786.1	1340001	1341000	97.2	79.17	18.03	0.00534	0.0541
NW_018403786.1	1346001	1347000	81.11	69.84	11.27	0.0282	0.194
NW_018403786.1	1347001	1348000	84.96	65.71	19.24	0.00337	0.0373
NW_018403786.1	1349001	1350000	53.78	2.11	51.68	2.34e-22	3.08e-20
NW_018403786.1	1351001	1352000	51.18	85	-33.82	6.74e-21	8.21e-19
NW_018403786.1	1352001	1353000	70.98	86.3	-15.32	4.46e-09	2.03e-07
NW_018403786.1	1353001	1354000	59.3	92.53	-33.24	1.37e-52	5.38e-50
NW_018403786.1	1354001	1355000	53.33	75	-21.67	0.0227	0.165
NW_018403786.1	1363001	1364000	72.73	27.78	44.95	0.0266	0.186
NW_018403786.1	1366001	1367000	76.19	63.2	12.99	0.000738	0.0106
NW_018403786.1	1368001	1369000	84.66	68.55	16.11	0.00116	0.0155
NW_018403786.1	1387001	1388000	82.26	71.14	11.12	1.77e-05	0.000415
NW_018403786.1	1390001	1391000	87.66	75.46	12.21	1.63e-21	2.05e-19
NW_018403786.1	1391001	1392000	83.67	72.29	11.38	0.000128	0.00238
NW_018403786.1	1395001	1396000	59.79	44.27	15.53	3.16e-07	1.07e-05
NW_018403786.1	1525001	1526000	10.53	30.61	-20.09	0.0012	0.016
NW_018403786.1	1552001	1553000	23.12	46.47	-23.35	5.61e-18	5.74e-16
NW_018403786.1	1555001	1556000	78.04	91.21	-13.17	2.09e-05	0.000482
NW_018403786.1	1562001	1563000	69.99	57.49	12.5	2.04e-07	7.16e-06
NW_018403786.1	1563001	1564000	60.47	49.72	10.76	0.0274	0.19
NW_018403786.1	1581001	1582000	64.88	76.87	-11.99	0.000974	0.0134
NW_018403786.1	1599001	1600000	74.23	60.59	13.64	0.00685	0.0659
NW_018403786.1	1604001	1605000	82.31	68.27	14.03	5.11e-06	0.000136
NW_018403786.1	1609001	1610000	84.42	68.93	15.49	2.22e-05	0.000509
NW_018403786.1	1611001	1612000	89.37	76.72	12.66	1.32e-07	4.8e-06
NW_018403788.1	39001	40000	35.2	0.46	34.75	2.57e-57	1.12e-54
NW_018403788.1	40001	41000	35.9	0.21	35.68	3.7e-62	1.83e-59
NW_018403788.1	47001	48000	75.41	61.17	14.24	4.91e-11	2.81e-09
NW_018403788.1	68001	69000	71.12	87.8	-16.68	0.000474	0.0073
NW_018403788.1	73001	74000	0.3	10.87	-10.57	6.87e-11	3.87e-09
NW_018403788.1	74001	75000	0.32	10.7	-10.38	1.85e-75	1.26e-72
NW_018403788.1	76001	77000	6.8	21.26	-14.47	3.53e-06	9.76e-05
NW_018403788.1	89001	90000	68.59	24.78	43.81	8.76e-13	5.96e-11
NW_018403788.1	104001	105000	46.28	57.18	-10.9	0.0159	0.127
NW_018403788.1	106001	107000	51.28	69.4	-18.12	0.0035	0.0384
NW_018403788.1	112001	113000	33.22	47.02	-13.8	0.000587	0.00876
NW_018403788.1	117001	118000	37.79	54.4	-16.61	1.36e-12	9.12e-11
NW_018403788.1	127001	128000	76.19	62.3	13.9	0.0197	0.149
NW_018403788.1	131001	132000	55.67	67.79	-12.12	0.0372	0.237
NW_018403788.1	135001	136000	58.54	71.57	-13.04	0.00178	0.0222
NW_018403788.1	169001	170000	23.68	49.03	-25.34	5.68e-05	0.00117
NW_018403788.1	172001	173000	2.56	28.57	-26.01	0.00444	0.0466
NW_018403788.1	203001	204000	64.85	82.87	-18.02	0.000134	0.00248
NW_018403788.1	205001	206000	49.55	36.89	12.65	0.00425	0.045
NW_018403788.1	206001	207000	42.57	30.22	12.35	0.0323	0.214
NW_018403788.1	212001	213000	58.43	70.59	-12.15	0.00165	0.0208
NW_018403788.1	223001	224000	30.61	55.14	-24.52	0.00354	0.0389
NW_018403788.1	263001	264000	56.61	43.14	13.48	0.0041	0.0437
NW_018403788.1	264001	265000	70.43	40.75	29.68	3.41e-08	1.36e-06
NW_018403788.1	266001	267000	52.18	35.69	16.5	1.4e-07	5.06e-06
NW_018403788.1	281001	282000	37.18	50.91	-13.73	0.00664	0.0643
NW_018403788.1	285001	286000	41.21	53.55	-12.34	0.00507	0.0519
NW_018403788.1	293001	294000	26.05	54.77	-28.72	1.14e-07	4.18e-06
NW_018403788.1	294001	295000	26.6	46.82	-20.22	4.58e-06	0.000124
NW_018403788.1	328001	329000	86.77	73.47	13.31	2.77e-07	9.5e-06
NW_018403788.1	348001	349000	76.02	57.14	18.88	0.0365	0.233
NW_018403788.1	350001	351000	16.67	60.31	-43.64	3.27e-06	9.11e-05
NW_018403788.1	360001	361000	13.98	26.52	-12.54	0.0311	0.208
NW_018403788.1	410001	411000	81.82	91.88	-10.06	0.00315	0.0353
NW_018403788.1	437001	438000	70	87.1	-17.1	0.0421	0.258
NW_018403789.1	69001	70000	15.15	0	15.15	0.0019	0.0233
NW_018403789.1	106001	107000	74.91	60.74	14.17	0.000151	0.00274
NW_018403789.1	110001	111000	47.83	60.81	-12.98	0.000467	0.00722
NW_018403789.1	114001	115000	15.66	50.74	-35.08	1.63e-08	6.82e-07
NW_018403789.1	116001	117000	0	22.66	-22.66	0.000364	0.00584
NW_018403789.1	256001	257000	85.23	67.26	17.97	0.00178	0.0221
NW_018403789.1	263001	264000	75.38	65.11	10.27	0.00027	0.00453
NW_018403789.1	280001	281000	54.85	29.98	24.86	4.61e-31	9.02e-29
NW_018403789.1	306001	307000	17.65	33.2	-15.55	0.000134	0.00247
NW_018403789.1	345001	346000	15.1	2.4	12.7	1.33e-19	1.5e-17
NW_018403789.1	387001	388000	54.13	40.36	13.77	0.00391	0.0421
NW_018403789.1	407001	408000	33.13	45.88	-12.75	0.000637	0.00938
NW_018403789.1	421001	422000	49.62	38.98	10.64	0.0135	0.112
NW_018403789.1	442001	443000	37.55	47.57	-10.02	0.00143	0.0184
NW_018403789.1	455001	456000	68.31	53.77	14.54	1.96e-06	5.73e-05
NW_018403789.1	456001	457000	62.6	40.22	22.38	2.75e-07	9.43e-06
NW_018403789.1	457001	458000	75.1	55.76	19.34	3.36e-06	9.34e-05
NW_018403789.1	461001	462000	53.86	36.99	16.87	3.84e-08	1.52e-06
NW_018403789.1	462001	463000	55.77	34.46	21.31	9.89e-05	0.0019
NW_018403789.1	465001	466000	40.25	30.02	10.23	1.11e-05	0.000274
NW_018403789.1	501001	502000	51.57	33.33	18.24	1.91e-11	1.14e-09
NW_018403789.1	506001	507000	79.26	67.59	11.67	2.51e-09	1.18e-07
NW_018403789.1	509001	510000	58.98	46.7	12.28	9.16e-05	0.00177
NW_018403789.1	512001	513000	85.35	74.4	10.96	0.000356	0.00573
NW_018403789.1	516001	517000	46.15	90.62	-44.47	0.00288	0.0328
NW_018403789.1	519001	520000	46.98	28.67	18.31	0.00014	0.00257
NW_018403789.1	536001	537000	87.84	73.03	14.8	0.00831	0.0767
NW_018403789.1	593001	594000	1.89	14.27	-12.38	1.35e-31	2.71e-29
NW_018403789.1	594001	595000	25.51	36.67	-11.15	1.82e-06	5.34e-05
NW_018403789.1	775001	776000	33.33	20.34	12.99	0.0302	0.204
NW_018403789.1	801001	802000	53.11	66.96	-13.85	0.00551	0.0555
NW_018403789.1	806001	807000	62.98	48.7	14.28	0.000161	0.00291
NW_018403789.1	812001	813000	58.51	70.74	-12.23	0.00465	0.0484
NW_018403789.1	815001	816000	2.63	58.02	-55.39	3.42e-11	1.99e-09
[truncated: 39,177 more rows]

## Sheet: Table S3
Table S3. All GO terms significantly enriched for differentially methylated regions.
iD	Term	category	ListHits (>3)	ListTotal	PopHits	PopTotal	p	FDR (<0.05)	Enrichment_score	GeneID
GO:0000727	double-strand break repair via break-induced replication	biological_process	4	6318	4	15104	0	0	2.39063	LOC110442251;LOC110461467;LOC110463126;LOC110466778
GO:0001656	metanephros development	biological_process	5	6318	5	15104	0	0	2.39063	LOC110445903;LOC110446821;LOC110460018;LOC110461536;LOC110467159
GO:0001835	blastocyst hatching	biological_process	11	6318	11	15104	0	0	2.39063	LOC110443354;LOC110443655;LOC110448136;LOC110450648;LOC110460746;LOC110462610;LOC110463438;LOC110465903;LOC110466235;LOC110442875;LOC110443195
GO:0003383	apical constriction	biological_process	4	6318	4	15104	0	0	2.39063	LOC110445987;LOC110448957;LOC110455392;LOC110459684
GO:0005978	glycogen biosynthetic process	biological_process	9	6318	9	15104	0	0	2.39063	LOC110444389;LOC110445181;LOC110449160;LOC110453713;LOC110459225;LOC110460303;LOC110462867;LOC110465491;LOC110467447
GO:0006107	oxaloacetate metabolic process	biological_process	4	6318	4	15104	0	0	2.39063	LOC110453520;LOC110456733;LOC110461483;LOC110461887
GO:0006208	pyrimidine nucleobase catabolic process	biological_process	4	6318	4	15104	0	0	2.39063	LOC110451591;LOC110441743;LOC110458954;LOC110458957
GO:0006235	dTTP biosynthetic process	biological_process	4	6318	4	15104	0	0	2.39063	LOC110441855;LOC110457649;LOC110457650;LOC110465908
GO:0006349	regulation of gene expression by genetic imprinting	biological_process	4	6318	4	15104	0	0	2.39063	LOC110450343;LOC110453648;LOC110466160;LOC110466364
GO:0006574	valine catabolic process	biological_process	5	6318	5	15104	0	0	2.39063	LOC110445084;LOC110451556;LOC110451915;LOC110460251;LOC110466515
GO:0006654	phosphatidic acid biosynthetic process	biological_process	8	6318	8	15104	0	0	2.39063	LOC110445359;LOC110446127;LOC110451942;LOC110456735;LOC110441721;LOC110442359;LOC110464454;LOC110467353
GO:0006655	phosphatidylglycerol biosynthetic process	biological_process	4	6318	4	15104	0	0	2.39063	LOC110452228;LOC110453344;LOC110442359;LOC110464236
GO:0006703	estrogen biosynthetic process	biological_process	7	6318	7	15104	0	0	2.39063	LOC110444395;LOC110445778;LOC110447365;LOC110454786;LOC110441780;LOC110457107;LOC110457855
GO:0006779	porphyrin-containing compound biosynthetic process	biological_process	4	6318	4	15104	0	0	2.39063	LOC110449792;LOC110452239;LOC110454603;LOC110465142
GO:0007509	mesoderm migration involved in gastrulation	biological_process	4	6318	4	15104	0	0	2.39063	LOC110448531;LOC110458657;LOC110459684;LOC110464107
GO:0007560	imaginal disc morphogenesis	biological_process	4	6318	4	15104	0	0	2.39063	LOC110445886;LOC110441582;LOC110459909;LOC110467075
GO:0008050	female courtship behavior	biological_process	4	6318	4	15104	0	0	2.39063	LOC110445886;LOC110441582;LOC110459909;LOC110467075
GO:0008295	spermidine biosynthetic process	biological_process	4	6318	4	15104	0	0	2.39063	LOC110451423;LOC110453543;LOC110456882;LOC110457802
GO:0009436	glyoxylate catabolic process	biological_process	4	6318	4	15104	0	0	2.39063	LOC110453623;LOC110455287;LOC110455405;LOC110461447
GO:0010457	centriole-centriole cohesion	biological_process	9	6318	9	15104	0	0	2.39063	LOC110443594;LOC110447124;LOC110447188;LOC110451031;LOC110455279;LOC110455335;LOC110455587;LOC110464771;LOC110466479
GO:0010793	regulation of mRNA export from nucleus	biological_process	4	6318	4	15104	0	0	2.39063	LOC110448982;LOC110460938;LOC110465280;LOC110466770
GO:0010918	positive regulation of mitochondrial membrane potential	biological_process	7	6318	7	15104	0	0	2.39063	LOC110445650;LOC110445882;LOC110448986;LOC110450343;LOC110456057;LOC110463400;LOC110466640
GO:0015936	coenzyme A metabolic process	biological_process	4	6318	4	15104	0	0	2.39063	LOC110454220;LOC110455203;LOC110461181;LOC110461182
GO:0019058	viral life cycle	biological_process	4	6318	4	15104	0	0	2.39063	LOC110447249;LOC110448381;LOC110454990;LOC110462643
GO:0019674	NAD metabolic process	biological_process	4	6318	4	15104	0	0	2.39063	LOC110445131;LOC110446473;LOC110464509;LOC110464549
GO:0021680	cerebellar Purkinje cell layer development	biological_process	4	6318	4	15104	0	0	2.39063	LOC110441511;LOC110456216;LOC110456875;LOC110456912
GO:0022408	negative regulation of cell-cell adhesion	biological_process	4	6318	4	15104	0	0	2.39063	LOC110443300;LOC110448330;LOC110459684;LOC110462887
GO:0030220	platelet formation	biological_process	5	6318	5	15104	0	0	2.39063	LOC110444064;LOC110445683;LOC110453735;LOC110455301;LOC110441641
GO:0030948	negative regulation of vascular endothelial growth factor receptor signaling pathway	biological_process	5	6318	5	15104	0	0	2.39063	LOC110443749;LOC110453672;LOC110455629;LOC110463937;LOC110466768
GO:0031110	regulation of microtubule polymerization or depolymerization	biological_process	4	6318	4	15104	0	0	2.39063	LOC110443631;LOC110448696;LOC110457689;LOC110465460
GO:0031529	ruffle organization	biological_process	7	6318	7	15104	0	0	2.39063	LOC110443350;LOC110444917;LOC110447620;LOC110448263;LOC110452015;LOC110455489;LOC110464112
GO:0031573	intra-S DNA damage checkpoint	biological_process	7	6318	7	15104	0	0	2.39063	LOC110446621;LOC110449811;LOC110450399;LOC110453690;LOC110456096;LOC110461467;LOC110466825
GO:0032006	regulation of TOR signaling	biological_process	7	6318	7	15104	0	0	2.39063	LOC110446777;LOC110452161;LOC110453908;LOC110455210;LOC110455315;LOC110460398;LOC110465109
GO:0032053	ciliary basal body organization	biological_process	4	6318	4	15104	0	0	2.39063	LOC110443594;LOC110453907;LOC110455279;LOC110455289
GO:0032438	melanosome organization	biological_process	7	6318	7	15104	0	0	2.39063	LOC110443775;LOC110446309;LOC110441505;LOC110458105;LOC110442232;LOC110463675;LOC110467148
GO:0032461	positive regulation of protein oligomerization	biological_process	5	6318	5	15104	0	0	2.39063	LOC110450230;LOC110453222;LOC110455364;LOC110459151;LOC110461955
GO:0032957	inositol trisphosphate metabolic process	biological_process	4	6318	4	15104	0	0	2.39063	LOC110444279;LOC110445263;LOC110440574;LOC110463198
GO:0033077	T cell differentiation in thymus	biological_process	6	6318	6	15104	0	0	2.39063	LOC110446821;LOC110449934;LOC110450117;LOC110451355;LOC110453520;LOC110442966
GO:0033129	positive regulation of histone phosphorylation	biological_process	4	6318	4	15104	0	0	2.39063	LOC110446748;LOC110441367;LOC110461316;LOC110463437
GO:0033135	regulation of peptidyl-serine phosphorylation	biological_process	4	6318	4	15104	0	0	2.39063	LOC110443579;LOC110443974;LOC110454443;LOC110454444
GO:0033169	histone H3-K9 demethylation	biological_process	4	6318	4	15104	0	0	2.39063	LOC110454266;LOC110456629;LOC110457157;LOC110460958
GO:0033314	mitotic DNA replication checkpoint	biological_process	5	6318	5	15104	0	0	2.39063	LOC110449811;LOC110450399;LOC110451186;LOC110461554;LOC110463570
GO:0034454	microtubule anchoring at centrosome	biological_process	5	6318	5	15104	0	0	2.39063	LOC110447188;LOC110454796;LOC110460713;LOC110464771;LOC110466479
GO:0035195	gene silencing by miRNA	biological_process	7	6318	7	15104	0	0	2.39063	LOC110446500;LOC110446684;LOC110448566;LOC110450788;LOC110453544;LOC110453555;LOC110461847
GO:0035610	protein side chain deglutamylation	biological_process	4	6318	4	15104	0	0	2.39063	LOC110447942;LOC110450250;LOC110463545;LOC110465752
GO:0035694	mitochondrial protein catabolic process	biological_process	5	6318	5	15104	0	0	2.39063	LOC110444662;LOC110449682;LOC110456218;LOC110457227;LOC110465368
GO:0035721	intraciliary retrograde transport	biological_process	9	6318	9	15104	0	0	2.39063	LOC110444491;LOC110445890;LOC110449120;LOC110454772;LOC110455966;LOC110461463;LOC110463037;LOC110442569;LOC110466142
GO:0035722	interleukin-12-mediated signaling pathway	biological_process	7	6318	7	15104	0	0	2.39063	LOC110445263;LOC110445896;LOC110446410;LOC110456058;LOC110457052;LOC110465092;LOC110465685
GO:0036289	peptidyl-serine autophosphorylation	biological_process	4	6318	4	15104	0	0	2.39063	LOC110440499;LOC110449722;LOC110460906;LOC110466943
GO:0038128	ERBB2 signaling pathway	biological_process	4	6318	4	15104	0	0	2.39063	LOC110446910;LOC110447854;LOC110454771;LOC110442702
GO:0038202	TORC1 signaling	biological_process	6	6318	6	15104	0	0	2.39063	LOC110448263;LOC110448552;LOC110449090;LOC110455912;LOC110457424;LOC110463849
GO:0039536	negative regulation of RIG-I signaling pathway	biological_process	5	6318	5	15104	0	0	2.39063	LOC110445835;LOC110447463;LOC110448556;LOC110461324;LOC110463129
GO:0042634	regulation of hair cycle	biological_process	5	6318	5	15104	0	0	2.39063	LOC110449937;LOC110459218;LOC110461536;LOC110465673;LOC110466220
GO:0042791	5S class rRNA transcription by RNA polymerase III	biological_process	4	6318	4	15104	0	0	2.39063	LOC110452470;LOC110454404;LOC110459559;LOC110460981
GO:0042853	L-alanine catabolic process	biological_process	4	6318	4	15104	0	0	2.39063	LOC110455287;LOC110461447;LOC110461645;LOC110466263
GO:0043254	regulation of protein complex assembly	biological_process	6	6318	6	15104	0	0	2.39063	LOC110443354;LOC110445674;LOC110449722;LOC110455301;LOC110455629;LOC110460906
GO:0043320	natural killer cell degranulation	biological_process	4	6318	4	15104	0	0	2.39063	LOC110448901;LOC110455582;LOC110458752;LOC110466982
GO:0043405	regulation of MAP kinase activity	biological_process	4	6318	4	15104	0	0	2.39063	LOC110448381;LOC110451820;LOC110453672;LOC110458000
GO:0043487	regulation of RNA stability	biological_process	4	6318	4	15104	0	0	2.39063	LOC110446881;LOC110453132;LOC110463379;LOC110466626
GO:0044206	UMP salvage	biological_process	4	6318	4	15104	0	0	2.39063	LOC110448835;LOC110441802;LOC110463598;LOC110466506
GO:0044528	regulation of mitochondrial mRNA stability	biological_process	4	6318	4	15104	0	0	2.39063	LOC110447125;LOC110450766;LOC110451084;LOC110466474
GO:0045035	sensory organ precursor cell division	biological_process	4	6318	4	15104	0	0	2.39063	LOC110453396;LOC110457892;LOC110461762;LOC110466139
GO:0045200	establishment of neuroblast polarity	biological_process	4	6318	4	15104	0	0	2.39063	LOC110448588;LOC110457008;LOC110461761;LOC110466706
GO:0045218	zonula adherens maintenance	biological_process	5	6318	5	15104	0	0	2.39063	LOC110448957;LOC110449436;LOC110453603;LOC110453702;LOC110465554
GO:0045589	regulation of regulatory T cell differentiation	biological_process	4	6318	4	15104	0	0	2.39063	LOC110447954;LOC110451114;LOC110451128;LOC110460610
GO:0045652	regulation of megakaryocyte differentiation	biological_process	9	6318	9	15104	0	0	2.39063	LOC110444841;LOC110445497;LOC110445683;LOC110453735;LOC110459336;LOC110459597;LOC110460322;LOC110464287;LOC110466965
GO:0045741	positive regulation of epidermal growth factor-activated receptor activity	biological_process	4	6318	4	15104	0	0	2.39063	LOC110457202;LOC110462177;LOC110462544;LOC110464106
GO:0045806	negative regulation of endocytosis	biological_process	5	6318	5	15104	0	0	2.39063	LOC110447181;LOC110447558;LOC110454717;LOC110457042;LOC110467055
GO:0045924	regulation of female receptivity	biological_process	5	6318	5	15104	0	0	2.39063	LOC110445886;LOC110441582;LOC110457596;LOC110459909;LOC110467075
GO:0046135	pyrimidine nucleoside catabolic process	biological_process	6	6318	6	15104	0	0	2.39063	LOC110452848;LOC110441743;LOC110458954;LOC110458957;LOC110463598;LOC110466506
GO:0046486	glycerolipid metabolic process	biological_process	4	6318	4	15104	0	0	2.39063	LOC110445359;LOC110451942;LOC110441391;LOC110460777
GO:0046834	lipid phosphorylation	biological_process	6	6318	6	15104	0	0	2.39063	LOC110445359;LOC110446127;LOC110451942;LOC110460777;LOC110461131;LOC110465911
GO:0046959	habituation	biological_process	4	6318	4	15104	0	0	2.39063	LOC110450175;LOC110453544;LOC110453555;LOC110458743
GO:0048036	central complex development	biological_process	4	6318	4	15104	0	0	2.39063	LOC110445886;LOC110441582;LOC110459909;LOC110467075
GO:0048260	positive regulation of receptor-mediated endocytosis	biological_process	4	6318	4	15104	0	0	2.39063	LOC110441359;LOC110454668;LOC110464641;LOC110442910
GO:0048478	replication fork protection	biological_process	6	6318	6	15104	0	0	2.39063	LOC110445262;LOC110456096;LOC110460706;LOC110464588;LOC110465535;LOC110443101
GO:0051493	regulation of cytoskeleton organization	biological_process	5	6318	5	15104	0	0	2.39063	LOC110440389;LOC110448696;LOC110442255;LOC110461316;LOC110463999
GO:0051792	medium-chain fatty acid biosynthetic process	biological_process	5	6318	5	15104	0	0	2.39063	LOC110445787;LOC110448151;LOC110460252;LOC110464910;LOC110465952
GO:0060292	long-term synaptic depression	biological_process	7	6318	7	15104	0	0	2.39063	LOC110445921;LOC110448577;LOC110453993;LOC110454590;LOC110457052;LOC110459812;LOC110460973
GO:0061744	motor behavior	biological_process	4	6318	4	15104	0	0	2.39063	LOC110463562;LOC110464771;LOC110465166;LOC110466479
GO:0070286	axonemal dynein complex assembly	biological_process	9	6318	9	15104	0	0	2.39063	LOC110445361;LOC110440587;LOC110451826;LOC110453725;LOC110456670;LOC110458027;LOC110460739;LOC110461169;LOC110461498
GO:0070542	response to fatty acid	biological_process	4	6318	4	15104	0	0	2.39063	LOC110448330;LOC110455393;LOC110456057;LOC110467315
GO:0070842	aggresome assembly	biological_process	4	6318	4	15104	0	0	2.39063	LOC110453222;LOC110461322;LOC110463400;LOC110466640
GO:0070885	negative regulation of calcineurin-NFAT signaling cascade	biological_process	7	6318	7	15104	0	0	2.39063	LOC110443351;LOC110443857;LOC110448263;LOC110450343;LOC110458496;LOC110460214;LOC110467226
GO:0071169	establishment of protein localization to chromatin	biological_process	4	6318	4	15104	0	0	2.39063	LOC110446040;LOC110461359;LOC110461536;LOC110463918
GO:0071233	cellular response to leucine	biological_process	7	6318	7	15104	0	0	2.39063	LOC110445197;LOC110445254;LOC110448263;LOC110448552;LOC110441960;LOC110460363;LOC110442625
GO:0071498	cellular response to fluid shear stress	biological_process	5	6318	5	15104	0	0	2.39063	LOC110445683;LOC110447425;LOC110451344;LOC110453735;LOC110460731
GO:0072383	plus-end-directed vesicle transport along microtubule	biological_process	5	6318	5	15104	0	0	2.39063	LOC110441505;LOC110453904;LOC110458105;LOC110442067;LOC110460775
GO:0090136	epithelial cell-cell adhesion	biological_process	8	6318	8	15104	0	0	2.39063	LOC110446295;LOC110447688;LOC110447741;LOC110449436;LOC110453603;LOC110453702;LOC110463305;LOC110465554
GO:0090258	negative regulation of mitochondrial fission	biological_process	4	6318	4	15104	0	0	2.39063	LOC110449722;LOC110456057;LOC110460906;LOC110463400
GO:0090267	positive regulation of mitotic cell cycle spindle assembly checkpoint	biological_process	5	6318	5	15104	0	0	2.39063	LOC110445853;LOC110451538;LOC110452258;LOC110456047;LOC110458313
GO:0090666	scaRNA localization to Cajal body	biological_process	4	6318	4	15104	0	0	2.39063	LOC110448382;LOC110452171;LOC110462448;LOC110463206
GO:0097056	selenocysteinyl-tRNA(Sec) biosynthetic process	biological_process	4	6318	4	15104	0	0	2.39063	LOC110447921;LOC110441738;LOC110462366;LOC110466484
GO:1900264	positive regulation of DNA-directed DNA polymerase activity	biological_process	4	6318	4	15104	0	0	2.39063	LOC110445789;LOC110452115;LOC110457706;LOC110460671
GO:1901985	positive regulation of protein acetylation	biological_process	4	6318	4	15104	0	0	2.39063	LOC110451403;LOC110459269;LOC110465673;LOC110466220
GO:1903026	negative regulation of RNA polymerase II regulatory region sequence-specific DNA binding	biological_process	5	6318	5	15104	0	0	2.39063	LOC110447131;LOC110457202;LOC110459164;LOC110462177;LOC110442680
GO:1903378	positive regulation of oxidative stress-induced neuron intrinsic apoptotic signaling pathway	biological_process	5	6318	5	15104	0	0	2.39063	LOC110453839;LOC110457202;LOC110459164;LOC110462177;LOC110442680
GO:1903715	regulation of aerobic respiration	biological_process	4	6318	4	15104	0	0	2.39063	LOC110452752;LOC110441620;LOC110457227;LOC110466640
GO:1904491	protein localization to ciliary transition zone	biological_process	4	6318	4	15104	0	0	2.39063	LOC110446140;LOC110448127;LOC110465482;LOC110466106
GO:1904874	positive regulation of telomerase RNA localization to Cajal body	biological_process	4	6318	4	15104	0	0	2.39063	LOC110448382;LOC110448890;LOC110452171;LOC110462448
GO:2001014	regulation of skeletal muscle cell differentiation	biological_process	5	6318	5	15104	0	0	2.39063	LOC110445113;LOC110448568;LOC110452723;LOC110453909;LOC110464951
GO:2001016	positive regulation of skeletal muscle cell differentiation	biological_process	4	6318	4	15104	0	0	2.39063	LOC110445683;LOC110453735;LOC110465673;LOC110466220
GO:2001171	positive regulation of ATP biosynthetic process	biological_process	5	6318	5	15104	0	0	2.39063	LOC110449722;LOC110460906;LOC110463400;LOC110466640;LOC110443173
GO:2001205	negative regulation of osteoclast development	biological_process	4	6318	4	15104	0	0	2.39063	LOC110457202;LOC110459164;LOC110462177;LOC110442680
GO:2001271	negative regulation of cysteine-type endopeptidase activity involved in execution phase of apoptosis	biological_process	4	6318	4	15104	0	0	2.39063	LOC110453396;LOC110454131;LOC110457719;LOC110461376
GO:0007018	microtubule-based movement	biological_process	67	6318	86	15104	1.72847e-12	5.2538e-12	1.86247	LOC110440386;LOC110443639;LOC110443854;LOC110444052;LOC110444207;LOC110444524;LOC110445476;LOC110446839;LOC110446867;LOC110446965;LOC110447188;LOC110447871;LOC110447980;LOC110448475;LOC110449436;LOC110440930;LOC110450239;LOC110450240;LOC110450834;LOC110451033;LOC110452219;LOC110452500;LOC110452532;LOC110452601;LOC110441505;LOC110453603;LOC110453606;LOC110454027;LOC110454634;LOC110454724;LOC110454…
GO:0090630	activation of GTPase activity	biological_process	37	6318	42	15104	5.40402e-11	1.64166e-10	2.10603	LOC110440339;LOC110444024;LOC110445812;LOC110446422;LOC110446508;LOC110447475;LOC110448157;LOC110448933;LOC110449179;LOC110449630;LOC110449648;LOC110450063;LOC110450251;LOC110452105;LOC110452957;LOC110441301;LOC110441507;LOC110453922;LOC110454375;LOC110455612;LOC110456449;LOC110456637;LOC110458193;LOC110458381;LOC110458547;LOC110458828;LOC110459025;LOC110459654;LOC110460549;LOC110460970;LOC110461…
GO:0035556	intracellular signal transduction	biological_process	122	6318	193	15104	5.75005e-10	1.74483e-09	1.51118	LOC110443337;LOC110443656;LOC110443734;LOC110443974;LOC110444754;LOC110445108;LOC110445170;LOC110445263;LOC110445468;LOC110445669;LOC110445775;LOC110445851;LOC110445884;LOC110445929;LOC110445959;LOC110446046;LOC110446127;LOC110446496;LOC110446520;LOC110446572;LOC110440573;LOC110446979;LOC110447018;LOC110447153;LOC110447324;LOC110447417;LOC110448115;LOC110448117;LOC110448546;LOC110449031;LOC110449…
GO:0006886	intracellular protein transport	biological_process	134	6318	216	15104	5.85844e-10	1.77722e-09	1.48308	LOC110440389;LOC110443693;LOC110443749;LOC110443775;LOC110444024;LOC110444431;LOC110444751;LOC110444990;LOC110445079;LOC110445149;LOC110445229;LOC110445812;LOC110446296;LOC110446727;LOC110447390;LOC110447422;LOC110447475;LOC110447616;LOC110448019;LOC110448157;LOC110448214;LOC110448479;LOC110448577;LOC110448735;LOC110448742;LOC110448783;LOC110448876;LOC110448891;LOC110448892;LOC110448933;LOC110449…
GO:0043087	regulation of GTPase activity	biological_process	39	6318	49	15104	1.2739e-08	3.86017e-08	1.90275	LOC110440389;LOC110443579;LOC110446687;LOC110446689;LOC110447077;LOC110447470;LOC110447645;LOC110447688;LOC110447741;LOC110448157;LOC110448263;LOC110448696;LOC110450258;LOC110452759;LOC110441556;LOC110453839;LOC110453997;LOC110455449;LOC110455612;LOC110455629;LOC110457296;LOC110457900;LOC110458003;LOC110459342;LOC110459792;LOC110460018;LOC110460720;LOC110461422;LOC110461627;LOC110461677;LOC110462…
GO:0043547	positive regulation of GTPase activity	biological_process	40	6318	51	15104	1.95623e-08	5.92612e-08	1.875	LOC110444024;LOC110445064;LOC110445197;LOC110445660;LOC110447077;LOC110447326;LOC110449078;LOC110450230;LOC110450251;LOC110450343;LOC110451215;LOC110452195;LOC110453204;LOC110453839;LOC110455517;LOC110455679;LOC110455973;LOC110456449;LOC110456528;LOC110456589;LOC110457242;LOC110457296;LOC110457405;LOC110458381;LOC110458547;LOC110458743;LOC110459342;LOC110459349;LOC110459654;LOC110460018;LOC110460…
GO:0000398	mRNA splicing, via spliceosome	biological_process	88	6318	136	15104	2.11168e-08	6.39348e-08	1.54688	LOC110440562;LOC110444275;LOC110444680;LOC110445404;LOC110445852;LOC110445925;LOC110446220;LOC110446234;LOC110446702;LOC110446837;LOC110446843;LOC110447356;LOC110447663;LOC110447988;LOC110448416;LOC110448777;LOC110448803;LOC110448831;LOC110448897;LOC110449084;LOC110449097;LOC110449100;LOC110449587;LOC110449598;LOC110449759;LOC110449813;LOC110450268;LOC110450452;LOC110450468;LOC110450792;LOC110451…
GO:0008333	endosome to lysosome transport	biological_process	30	6318	36	15104	5.03078e-08	1.52103e-07	1.99219	LOC110440289;LOC110444669;LOC110445064;LOC110447030;LOC110447422;LOC110448381;LOC110448901;LOC110449315;LOC110451082;LOC110451630;LOC110451631;LOC110451632;LOC110451669;LOC110453004;LOC110441505;LOC110455283;LOC110455400;LOC110455936;LOC110457461;LOC110458105;LOC110458469;LOC110459139;LOC110442232;LOC110460963;LOC110461957;LOC110463875;LOC110465321;LOC110466222;LOC110466982;LOC110442955
GO:0006974	cellular response to DNA damage stimulus	biological_process	109	6318	181	15104	1.89482e-07	5.72569e-07	1.43966	LOC110440243;LOC110440257;LOC110440498;LOC110443407;LOC110443652;LOC110444656;LOC110444774;LOC110445262;LOC110445278;LOC110445367;LOC110445761;LOC110445959;LOC110446495;LOC110446621;LOC110446750;LOC110446979;LOC110447131;LOC110447133;LOC110447414;LOC110447433;LOC110447597;LOC110448115;LOC110448667;LOC110448997;LOC110449073;LOC110449682;LOC110449835;LOC110450048;LOC110450252;LOC110450399;LOC110450…
GO:0006511	ubiquitin-dependent protein catabolic process	biological_process	131	6318	226	15104	3.18416e-07	9.61639e-07	1.38572	LOC110440257;LOC110440462;LOC110443583;LOC110443709;LOC110443821;LOC110443867;LOC110443887;LOC110444218;LOC110444348;LOC110445478;LOC110446054;LOC110446280;LOC110446418;LOC110446420;LOC110446510;LOC110446584;LOC110440640;LOC110447017;LOC110447131;LOC110447139;LOC110447368;LOC110447419;LOC110448129;LOC110448310;LOC110448556;LOC110448580;LOC110449096;LOC110449386;LOC110449722;LOC110449827;LOC110449…
GO:0060271	cilium assembly	biological_process	96	6318	158	15104	5.05572e-07	1.52644e-06	1.45253	LOC110443883;LOC110444046;LOC110444480;LOC110444491;LOC110444774;LOC110445830;LOC110445884;LOC110445890;LOC110446140;LOC110446521;LOC110446545;LOC110446546;LOC110446590;LOC110446834;LOC110446994;LOC110447019;LOC110447188;LOC110447375;LOC110447462;LOC110447501;LOC110447652;LOC110447703;LOC110447740;LOC110447791;LOC110447980;LOC110448127;LOC110448348;LOC110448735;LOC110448895;LOC110448977;LOC110449…
GO:0015031	protein transport	biological_process	166	6318	299	15104	5.7115e-07	1.72395e-06	1.32724	LOC110440359;LOC110443348;LOC110443387;LOC110443414;LOC110443740;LOC110443751;LOC110443777;LOC110443818;LOC110443862;LOC110444053;LOC110444476;LOC110444480;LOC110444514;LOC110444669;LOC110445389;LOC110445476;LOC110445494;LOC110445632;LOC110445820;LOC110446009;LOC110446443;LOC110446566;LOC110446994;LOC110447191;LOC110447331;LOC110447373;LOC110447617;LOC110447652;LOC110447661;LOC110447733;LOC110447…
GO:0031297	replication fork processing	biological_process	20	6318	23	15104	1.01107e-06	3.0484e-06	2.07881	LOC110443521;LOC110445262;LOC110445853;LOC110446750;LOC110448686;LOC110449967;LOC110450252;LOC110451602;LOC110451698;LOC110441367;LOC110453916;LOC110457083;LOC110457311;LOC110458313;LOC110458792;LOC110459244;LOC110462209;LOC110465535;LOC110442787;LOC110443101
GO:0034198	cellular response to amino acid starvation	biological_process	24	6318	29	15104	1.02663e-06	3.09447e-06	1.97845	LOC110443740;LOC110445197;LOC110447070;LOC110447911;LOC110448263;LOC110449301;LOC110451313;LOC110451516;LOC110452607;LOC110453592;LOC110456728;LOC110457742;LOC110441991;LOC110460363;LOC110460767;LOC110461316;LOC110461560;LOC110462238;LOC110462627;LOC110463088;LOC110442383;LOC110464362;LOC110465611;LOC110442792
GO:0006289	nucleotide-excision repair	biological_process	19	6318	22	15104	2.21754e-06	6.68224e-06	2.06463	LOC110443508;LOC110444883;LOC110445606;LOC110440916;LOC110449811;LOC110450399;LOC110452962;LOC110441385;LOC110455614;LOC110456279;LOC110458579;LOC110458995;LOC110461125;LOC110461570;LOC110462447;LOC110462731;LOC110462903;LOC110466063;LOC110466368
GO:0000077	DNA damage checkpoint	biological_process	16	6318	18	15104	3.95616e-06	1.19147e-05	2.125	LOC110440609;LOC110447911;LOC110448833;LOC110450399;LOC110451548;LOC110453742;LOC110455301;LOC110457729;LOC110457854;LOC110459218;LOC110460148;LOC110460706;LOC110461194;LOC110462651;LOC110465676;LOC110466699
GO:0015991	ATP hydrolysis coupled proton transport	biological_process	13	6318	14	15104	4.97949e-06	1.49841e-05	2.21987	LOC110440415;LOC110443519;LOC110446620;LOC110446623;LOC110447144;LOC110448612;LOC110441259;LOC110451701;LOC110453352;LOC110460346;LOC110462983;LOC110442459;LOC110464086
GO:0031146	SCF-dependent proteasomal ubiquitin-dependent protein catabolic process	biological_process	28	6318	37	15104	6.39636e-06	1.92317e-05	1.80913	LOC110443821;LOC110444357;LOC110449096;LOC110450439;LOC110451924;LOC110452161;LOC110453313;LOC110441562;LOC110454201;LOC110455856;LOC110441887;LOC110457202;LOC110457696;LOC110457894;LOC110459164;LOC110460167;LOC110460645;LOC110461504;LOC110461703;LOC110461822;LOC110462177;LOC110465049;LOC110466464;LOC110466582;LOC110466831;LOC110442680;LOC110443101;LOC110443176
GO:0006281	DNA repair	biological_process	120	6318	214	15104	8.98539e-06	2.69412e-05	1.34054	LOC110440243;LOC110443615;LOC110443840;LOC110443901;LOC110444090;LOC110445138;LOC110445262;LOC110445367;LOC110445606;LOC110445751;LOC110445925;LOC110446290;LOC110446495;LOC110446750;LOC110446777;LOC110446820;LOC110446829;LOC110446865;LOC110447414;LOC110447633;LOC110448075;LOC110448637;LOC110448667;LOC110448686;LOC110448833;LOC110448997;LOC110449531;LOC110449536;LOC110449835;LOC110449853;LOC110449…
GO:0006914	autophagy	biological_process	55	6318	86	15104	1.06807e-05	3.20154e-05	1.52889	LOC110443348;LOC110443662;LOC110444656;LOC110444679;LOC110445495;LOC110446205;LOC110447558;LOC110447851;LOC110448456;LOC110448544;LOC110448814;LOC110449031;LOC110449107;LOC110449677;LOC110451082;LOC110451669;LOC110453134;LOC110453221;LOC110441301;LOC110453480;LOC110454483;LOC110454717;LOC110454734;LOC110455283;LOC110455488;LOC110455936;LOC110456057;LOC110456193;LOC110457997;LOC110458484;LOC110458…
GO:0043065	positive regulation of apoptotic process	biological_process	83	6318	141	15104	1.51868e-05	4.54848e-05	1.40725	LOC110440499;LOC110443337;LOC110443348;LOC110443369;LOC110444218;LOC110445064;LOC110445315;LOC110445775;LOC110445835;LOC110445890;LOC110445959;LOC110446422;LOC110446496;LOC110446748;LOC110447070;LOC110447324;LOC110448115;LOC110448136;LOC110448580;LOC110449061;LOC110449259;LOC110449383;LOC110449543;LOC110449934;LOC110450042;LOC110450208;LOC110450310;LOC110450343;LOC110450559;LOC110451355;LOC110452…
GO:0045022	early endosome to late endosome transport	biological_process	14	6318	16	15104	2.02493e-05	6.0597e-05	2.0918	LOC110444524;LOC110444669;LOC110446839;LOC110449479;LOC110453004;LOC110457461;LOC110458469;LOC110458887;LOC110461706;LOC110463171;LOC110463513;LOC110463801;LOC110465887;LOC110467259
GO:0030032	lamellipodium assembly	biological_process	11	6318	12	15104	2.8524e-05	8.52415e-05	2.19141	LOC110444917;LOC110445775;LOC110447018;LOC110447620;LOC110455489;LOC110460262;LOC110461580;LOC110464354;LOC110465906;LOC110466438;LOC110467281
GO:0050772	positive regulation of axonogenesis	biological_process	11	6318	12	15104	2.8524e-05	8.52415e-05	2.19141	LOC110444656;LOC110445903;LOC110446687;LOC110446689;LOC110447645;LOC110449315;LOC110455567;LOC110460623;LOC110461422;LOC110461677;LOC110443153
GO:0006366	transcription by RNA polymerase II	biological_process	57	6318	92	15104	3.16535e-05	9.45154e-05	1.48115	LOC110443277;LOC110443354;LOC110443527;LOC110443875;LOC110445162;LOC110440815;LOC110440916;LOC110446835;LOC110446837;LOC110446843;LOC110446981;LOC110448438;LOC110448910;LOC110449101;LOC110449531;LOC110449915;LOC110440939;LOC110450699;LOC110451104;LOC110451257;LOC110452053;LOC110452342;LOC110452439;LOC110452645;LOC110452962;LOC110453520;LOC110453836;LOC110454296;LOC110454829;LOC110455921;LOC110456…
GO:0016579	protein deubiquitination	biological_process	59	6318	96	15104	3.39941e-05	0.000101477	1.46924	LOC110443354;LOC110444218;LOC110444348;LOC110445664;LOC110446495;LOC110446510;LOC110447017;LOC110447361;LOC110448129;LOC110448310;LOC110448534;LOC110449531;LOC110449853;LOC110450561;LOC110450608;LOC110451818;LOC110452068;LOC110452086;LOC110441515;LOC110453660;LOC110453668;LOC110453779;LOC110454442;LOC110454586;LOC110454964;LOC110455739;LOC110455907;LOC110456251;LOC110456627;LOC110456855;LOC110457…
GO:0045944	positive regulation of transcription by RNA polymerase II	biological_process	228	6318	448	15104	3.59375e-05	0.000107248	1.21666	LOC110440238;LOC110440257;LOC110440381;LOC110440499;LOC110440544;LOC110443573;LOC110443655;LOC110443683;LOC110443750;LOC110443864;LOC110444107;LOC110445113;LOC110445114;LOC110445203;LOC110445683;LOC110445968;LOC110446003;LOC110446290;LOC110446505;LOC110446534;LOC110446621;LOC110440609;LOC110440916;LOC110446655;LOC110446821;LOC110446835;LOC110446874;LOC110446972;LOC110447083;LOC110447131;LOC110447…
GO:0042147	retrograde transport, endosome to Golgi	biological_process	32	6318	46	15104	3.8077e-05	0.000113602	1.66305	LOC110445277;LOC110445660;LOC110446082;LOC110446093;LOC110446296;LOC110448157;LOC110448535;LOC110449270;LOC110449577;LOC110449617;LOC110450062;LOC110452734;LOC110453607;LOC110454105;LOC110456008;LOC110456589;LOC110456768;LOC110457230;LOC110457771;LOC110458006;LOC110458309;LOC110442025;LOC110460738;LOC110461341;LOC110442379;LOC110463575;LOC110464031;LOC110464771;LOC110465099;LOC110465861;LOC110466…
GO:0006633	fatty acid biosynthetic process	biological_process	22	6318	29	15104	4.31232e-05	0.000128551	1.81358	LOC110448576;LOC110449031;LOC110449067;LOC110449900;LOC110449937;LOC110452686;LOC110441499;LOC110453408;LOC110453893;LOC110453914;LOC110454753;LOC110454786;LOC110454827;LOC110441780;LOC110459205;LOC110460392;LOC110460848;LOC110460973;LOC110463500;LOC110467187;LOC110467233;LOC110467315
GO:0007283	spermatogenesis	biological_process	113	6318	205	15104	4.35458e-05	0.000129775	1.31776	LOC110440267;LOC110440562;LOC110443351;LOC110443681;LOC110444656;LOC110445254;LOC110445582;LOC110445904;LOC110446094;LOC110446098;LOC110446496;LOC110446546;LOC110447016;LOC110447187;LOC110447532;LOC110447570;LOC110448531;LOC110448602;LOC110448777;LOC110449371;LOC110449660;LOC110450105;LOC110450202;LOC110450214;LOC110450265;LOC110450646;LOC110450747;LOC110451546;LOC110451582;LOC110451885;LOC110452…
GO:0006397	mRNA processing	biological_process	74	6318	126	15104	4.43199e-05	0.000132045	1.40402	LOC110445263;LOC110445759;LOC110445835;LOC110446065;LOC110446512;LOC110446586;LOC110446982;LOC110447449;LOC110447970;LOC110448170;LOC110448737;LOC110449097;LOC110440939;LOC110440991;LOC110450415;LOC110450651;LOC110450766;LOC110451079;LOC110451168;LOC110451214;LOC110451516;LOC110452729;LOC110452956;LOC110453078;LOC110453836;LOC110453995;LOC110454450;LOC110454892;LOC110454954;LOC110455105;LOC110455…
GO:0031648	protein destabilization	biological_process	17	6318	21	15104	4.46629e-05	0.000133031	1.93527	LOC110446280;LOC110447431;LOC110448580;LOC110449690;LOC110451501;LOC110453607;LOC110455281;LOC110457202;LOC110458090;LOC110459164;LOC110460731;LOC110462177;LOC110463400;LOC110465607;LOC110466057;LOC110442680;LOC110443053
GO:0051301	cell division	biological_process	182	6318	351	15104	5.25167e-05	0.000156252	1.23959	LOC110440257;LOC110440389;LOC110443387;LOC110443508;LOC110443561;LOC110443631;LOC110443637;LOC110443645;LOC110443681;LOC110443740;LOC110443901;LOC110443902;LOC110444330;LOC110444566;LOC110444751;LOC110444774;LOC110444800;LOC110445108;LOC110445135;LOC110445219;LOC110445385;LOC110445579;LOC110445705;LOC110445834;LOC110445980;LOC110446616;LOC110446750;LOC110446820;LOC110446829;LOC110446873;LOC110446…
GO:0045732	positive regulation of protein catabolic process	biological_process	26	6318	36	15104	5.46051e-05	0.000162421	1.72657	LOC110443348;LOC110444090;LOC110446280;LOC110449270;LOC110450343;LOC110451426;LOC110452252;LOC110453098;LOC110441382;LOC110454990;LOC110455629;LOC110455658;LOC110441771;LOC110456745;LOC110457892;LOC110458534;LOC110461469;LOC110461503;LOC110461762;LOC110463171;LOC110463491;LOC110465550;LOC110466480;LOC110442889;LOC110467068;LOC110467485
GO:0016180	snRNA processing	biological_process	10	6318	11	15104	6.82595e-05	0.00020259	2.1733	LOC110443779;LOC110448257;LOC110457147;LOC110457866;LOC110459116;LOC110462496;LOC110463255;LOC110463430;LOC110463758;LOC110467041
GO:0070507	regulation of microtubule cytoskeleton organization	biological_process	10	6318	11	15104	6.82595e-05	0.00020259	2.1733	LOC110449031;LOC110450343;LOC110453881;LOC110455229;LOC110457296;LOC110458732;LOC110459344;LOC110462397;LOC110464956;LOC110443146
GO:0018105	peptidyl-serine phosphorylation	biological_process	44	6318	69	15104	7.29179e-05	0.000216357	1.52446	LOC110440402;LOC110443337;LOC110443579;LOC110445108;LOC110445359;LOC110445686;LOC110446968;LOC110446979;LOC110447131;LOC110447153;LOC110447434;LOC110448224;LOC110448263;LOC110449649;LOC110449722;LOC110450343;LOC110451660;LOC110441564;LOC110453429;LOC110453480;LOC110454131;LOC110454943;LOC110454999;LOC110455794;LOC110455908;LOC110456190;LOC110456994;LOC110457708;LOC110458264;LOC110458587;LOC110459…
GO:0050796	regulation of insulin secretion	biological_process	16	6318	20	15104	9.22379e-05	0.000273233	1.9125	LOC110445579;LOC110445661;LOC110446294;LOC110446696;LOC110446825;LOC110447704;LOC110451585;LOC110451587;LOC110459218;LOC110460101;LOC110462824;LOC110442375;LOC110442425;LOC110465673;LOC110466220;LOC110467456
GO:0035023	regulation of Rho protein signal transduction	biological_process	34	6318	51	15104	9.81675e-05	0.000290718	1.59375	LOC110440256;LOC110440519;LOC110445775;LOC110446971;LOC110447417;LOC110447429;LOC110447714;LOC110449475;LOC110449804;LOC110450213;LOC110452089;LOC110453782;LOC110455449;LOC110455564;LOC110457832;LOC110458180;LOC110458381;LOC110458640;LOC110458743;LOC110458828;LOC110459045;LOC110460720;LOC110461627;LOC110463285;LOC110464540;LOC110465424;LOC110465684;LOC110466115;LOC110466332;LOC110466438;LOC110466…
GO:0043968	histone H2A acetylation	biological_process	12	6318	14	15104	0.000102124	0.000302353	2.04911	LOC110445618;LOC110445619;LOC110451700;LOC110451818;LOC110456213;LOC110456347;LOC110456451;LOC110456666;LOC110458848;LOC110461702;LOC110464703;LOC110443137
GO:0007264	small GTPase mediated signal transduction	biological_process	30	6318	44	15104	0.000113897	0.000336933	1.62997	LOC110443830;LOC110444917;LOC110445240;LOC110446825;LOC110447714;LOC110449213;LOC110451117;LOC110451355;LOC110451693;LOC110441556;LOC110453839;LOC110453989;LOC110454509;LOC110455489;LOC110455625;LOC110455679;LOC110456528;LOC110458206;LOC110459045;LOC110460550;LOC110461761;LOC110461813;LOC110463115;LOC110442375;LOC110464388;LOC110465901;LOC110466438;LOC110466996;LOC110467281;LOC110443179
GO:0042795	snRNA transcription by RNA polymerase II	biological_process	17	6318	22	15104	0.000149005	0.000440309	1.8473	LOC110443779;LOC110446837;LOC110446843;LOC110447945;LOC110448508;LOC110452053;LOC110452472;LOC110456364;LOC110456671;LOC110441845;LOC110456922;LOC110458203;LOC110458300;LOC110459116;LOC110442223;LOC110462496;LOC110442847
GO:1904263	positive regulation of TORC1 signaling	biological_process	9	6318	10	15104	0.000163334	0.000482387	2.15157	LOC110443740;LOC110445197;LOC110447426;LOC110459812;LOC110441960;LOC110441991;LOC110460363;LOC110463875;LOC110442625
GO:0006302	double-strand break repair	biological_process	34	6318	52	15104	0.000179795	0.000530858	1.5631	LOC110440243;LOC110443561;LOC110446209;LOC110450117;LOC110450609;LOC110450933;LOC110451145;LOC110451602;LOC110451630;LOC110451631;LOC110451632;LOC110453690;LOC110453916;LOC110455111;LOC110455400;LOC110441665;LOC110457178;LOC110457457;LOC110458404;LOC110459139;LOC110459820;LOC110460531;LOC110460859;LOC110461426;LOC110461536;LOC110462890;LOC110463336;LOC110464148;LOC110464557;LOC110465660;LOC110466…
GO:0051453	regulation of intracellular pH	biological_process	15	6318	19	15104	0.000189029	0.000557364	1.88734	LOC110443884;LOC110447908;LOC110449660;LOC110450261;LOC110455817;LOC110441814;LOC110456852;LOC110457109;LOC110457414;LOC110461493;LOC110462258;LOC110462655;LOC110463235;LOC110463273;LOC110467226
GO:0070059	intrinsic apoptotic signaling pathway in response to endoplasmic reticulum stress	biological_process	15	6318	19	15104	0.000189029	0.000557364	1.88734	LOC110445108;LOC110445959;LOC110447070;LOC110450243;LOC110450343;LOC110455629;LOC110458510;LOC110460372;LOC110460731;LOC110461955;LOC110463502;LOC110464789;LOC110465611;LOC110466031;LOC110466943
GO:0035264	multicellular organism growth	biological_process	29	6318	43	15104	0.00019451	0.000573211	1.61229	LOC110445244;LOC110445585;LOC110446777;LOC110447426;LOC110448118;LOC110448263;LOC110448735;LOC110448815;LOC110449249;LOC110452280;LOC110453790;LOC110455301;LOC110455387;LOC110455536;LOC110456874;LOC110459244;LOC110459812;LOC110442192;LOC110460610;LOC110461570;LOC110462447;LOC110463562;LOC110463612;LOC110464112;LOC110465760;LOC110465903;LOC110466209;LOC110466368;LOC110442668
GO:0000082	G1/S transition of mitotic cell cycle	biological_process	21	6318	29	15104	0.000206696	0.000608792	1.73115	LOC110446820;LOC110447426;LOC110449966;LOC110452086;LOC110452701;LOC110441382;LOC110455402;LOC110457708;LOC110457854;LOC110459889;LOC110460958;LOC110462861;LOC110463005;LOC110464056;LOC110464769;LOC110465088;LOC110466063;LOC110466582;LOC110466746;LOC110442702;LOC110442808
GO:0032091	negative regulation of protein binding	biological_process	18	6318	24	15104	0.000217443	0.000640099	1.79297	LOC110445473;LOC110449943;LOC110450343;LOC110451116;LOC110452350;LOC110453480;LOC110454266;LOC110457083;LOC110457900;LOC110458090;LOC110459365;LOC110459684;LOC110461955;LOC110462923;LOC110463504;LOC110463623;LOC110465098;LOC110467343
GO:0034599	cellular response to oxidative stress	biological_process	30	6318	45	15104	0.00021968	0.000646507	1.59375	LOC110443337;LOC110447425;LOC110449031;LOC110449620;LOC110449722;LOC110450105;LOC110451231;LOC110451944;LOC110452356;LOC110453480;LOC110453667;LOC110455017;LOC110455111;LOC110459032;LOC110459520;LOC110460702;LOC110460906;LOC110461560;LOC110462923;LOC110463330;LOC110442486;LOC110463621;LOC110463952;LOC110464276;LOC110464795;LOC110465142;LOC110466350;LOC110466366;LOC110466485;LOC110443182
GO:0006091	generation of precursor metabolites and energy	biological_process	13	6318	16	15104	0.000222807	0.000655177	1.94239	LOC110440509;LOC110443877;LOC110450932;LOC110452129;LOC110453593;LOC110455761;LOC110455762;LOC110456923;LOC110459447;LOC110461181;LOC110461182;LOC110466158;LOC110466159
GO:0006464	cellular protein modification process	biological_process	13	6318	16	15104	0.000222807	0.000655177	1.94239	LOC110443348;LOC110440906;LOC110449134;LOC110450723;LOC110453922;LOC110454327;LOC110456855;LOC110461850;LOC110463085;LOC110463101;LOC110442315;LOC110464784;LOC110464848
GO:0010569	regulation of double-strand break repair via homologous recombination	biological_process	11	6318	13	15104	0.000227791	0.000669651	2.02284	LOC110448686;LOC110448982;LOC110451501;LOC110452070;LOC110454266;LOC110454748;LOC110458792;LOC110459269;LOC110461331;LOC110465607;LOC110465676
GO:0007030	Golgi organization	biological_process	49	6318	81	15104	0.00023323	0.000685454	1.44618	LOC110443275;LOC110443624;LOC110444661;LOC110445472;LOC110446470;LOC110446589;LOC110447583;LOC110447616;LOC110447812;LOC110448154;LOC110448535;LOC110448539;LOC110448556;LOC110448742;LOC110448876;LOC110449436;LOC110449827;LOC110449893;LOC110450098;LOC110452257;LOC110452725;LOC110453480;LOC110453603;LOC110453669;LOC110455205;LOC110455493;LOC110456449;LOC110456645;LOC110457838;LOC110457860;LOC110458…
GO:0050821	protein stabilization	biological_process	52	6318	87	15104	0.000248122	0.000729021	1.42888	LOC110443354;LOC110444218;LOC110445904;LOC110446982;LOC110447131;LOC110447133;LOC110447583;LOC110447616;LOC110448330;LOC110448382;LOC110448957;LOC110449543;LOC110449722;LOC110450134;LOC110450437;LOC110450570;LOC110451355;LOC110452171;LOC110452257;LOC110453660;LOC110454485;LOC110455501;LOC110456313;LOC110441620;LOC110457202;LOC110458264;LOC110458510;LOC110459992;LOC110442130;LOC110460906;LOC110460…
GO:0010506	regulation of autophagy	biological_process	22	6318	31	15104	0.000260637	0.000764551	1.69658	LOC110446777;LOC110447123;LOC110447426;LOC110447851;LOC110448456;LOC110453480;LOC110454483;LOC110454734;LOC110455856;LOC110457805;LOC110441991;LOC110460652;LOC110460731;LOC110461570;LOC110461903;LOC110463400;LOC110465565;LOC110465918;LOC110466769;LOC110442625;LOC110467286;LOC110443148
GO:0045444	fat cell differentiation	biological_process	22	6318	31	15104	0.000260637	0.000764551	1.69658	LOC110445263;LOC110445466;LOC110445843;LOC110446621;LOC110447187;LOC110447191;LOC110448977;LOC110449093;LOC110449130;LOC110449383;LOC110450343;LOC110451725;LOC110452015;LOC110452161;LOC110452677;LOC110454908;LOC110455536;LOC110457455;LOC110458090;LOC110461463;LOC110461536;LOC110466480
GO:0006890	retrograde vesicle-mediated transport, Golgi to ER	biological_process	27	6318	40	15104	0.000290768	0.000852012	1.61368	LOC110444476;LOC110445079;LOC110445494;LOC110446589;LOC110446911;LOC110447616;LOC110448535;LOC110451586;LOC110451718;LOC110452257;LOC110455229;LOC110455242;LOC110458294;LOC110442067;LOC110462228;LOC110462575;LOC110463208;LOC110463764;LOC110464770;LOC110464838;LOC110465861;LOC110466315;LOC110442828;LOC110442834;LOC110442889;LOC110466967;LOC110443146
GO:0007049	cell cycle	biological_process	144	6318	278	15104	0.000292673	0.000857364	1.23831	LOC110440239;LOC110443316;LOC110443337;LOC110443354;LOC110443387;LOC110443637;LOC110443667;LOC110443681;LOC110443901;LOC110444566;LOC110444655;LOC110444774;LOC110444795;LOC110444800;LOC110445219;LOC110445705;LOC110445834;LOC110446046;LOC110446206;LOC110446616;LOC110446829;LOC110446970;LOC110447016;LOC110447131;LOC110447368;LOC110447526;LOC110448085;LOC110448173;LOC110448350;LOC110448362;LOC110448…
GO:0032008	positive regulation of TOR signaling	biological_process	16	6318	21	15104	0.000294432	0.000861816	1.82143	LOC110443579;LOC110443740;LOC110444329;LOC110448549;LOC110448552;LOC110449881;LOC110452557;LOC110453592;LOC110453908;LOC110455472;LOC110441991;LOC110463766;LOC110464362;LOC110465143;LOC110442625;LOC110467286
GO:0006284	base-excision repair	biological_process	19	6318	26	15104	0.00029517	0.000863744	1.747	LOC110440243;LOC110443550;LOC110451501;LOC110451511;LOC110451602;LOC110451698;LOC110453690;LOC110453847;LOC110441639;LOC110458595;LOC110442109;LOC110461125;LOC110461570;LOC110461637;LOC110463180;LOC110463733;LOC110465607;LOC110442787;LOC110467194
GO:0030030	cell projection organization	biological_process	23	6318	33	15104	0.000317438	0.000928655	1.6662	LOC110440386;LOC110440541;LOC110443350;LOC110443387;LOC110443388;LOC110446700;LOC110446999;LOC110448243;LOC110448263;LOC110448750;LOC110451401;LOC110452219;LOC110441561;LOC110455080;LOC110455749;LOC110456695;LOC110459434;LOC110442017;LOC110442208;LOC110461766;LOC110442496;LOC110465697;LOC110467410
GO:0051056	regulation of small GTPase mediated signal transduction	biological_process	20	6318	28	15104	0.000379696	0.00110959	1.70759	LOC110443472;LOC110445775;LOC110446508;LOC110440573;LOC110449179;LOC110449966;LOC110450043;LOC110450213;LOC110451221;LOC110451884;LOC110452759;LOC110454509;LOC110460720;LOC110462783;LOC110463208;LOC110465684;LOC110466145;LOC110466438;LOC110442764;LOC110466996
GO:0006457	protein folding	biological_process	56	6318	96	15104	0.000383139	0.00111935	1.39453	LOC110444331;LOC110445544;LOC110445634;LOC110446700;LOC110446702;LOC110447145;LOC110447280;LOC110447375;LOC110447551;LOC110447611;LOC110448570;LOC110448976;LOC110449127;LOC110449303;LOC110449690;LOC110441064;LOC110450016;LOC110450646;LOC110451355;LOC110452171;LOC110452725;LOC110453030;LOC110454908;LOC110455517;LOC110455558;LOC110456313;LOC110441874;LOC110441875;LOC110456764;LOC110456853;LOC110456…
GO:0010507	negative regulation of autophagy	biological_process	14	6318	18	15104	0.000384104	0.00112126	1.85938	LOC110443300;LOC110445197;LOC110447426;LOC110448263;LOC110454717;LOC110441960;LOC110441991;LOC110460363;LOC110461461;LOC110461619;LOC110442383;LOC110464563;LOC110466350;LOC110466366
GO:0042254	ribosome biogenesis	biological_process	14	6318	18	15104	0.000384104	0.00112126	1.85938	LOC110445207;LOC110447954;LOC110448890;LOC110449720;LOC110441074;LOC110450048;LOC110452535;LOC110453768;LOC110455468;LOC110456490;LOC110442130;LOC110460793;LOC110464401;LOC110464800
GO:0008380	RNA splicing	biological_process	61	6318	106	15104	0.000385187	0.00112382	1.37574	LOC110445575;LOC110445759;LOC110445835;LOC110446065;LOC110446512;LOC110446586;LOC110447356;LOC110447449;LOC110447970;LOC110448170;LOC110448737;LOC110449097;LOC110449587;LOC110450651;LOC110451214;LOC110452729;LOC110452956;LOC110453078;LOC110453836;LOC110453995;LOC110454450;LOC110454892;LOC110454954;LOC110455105;LOC110455130;LOC110455421;LOC110455451;LOC110455928;LOC110456058;LOC110456195;LOC110456…
GO:0010821	regulation of mitochondrion organization	biological_process	8	6318	9	15104	0.000390794	0.00113559	2.125	LOC110449722;LOC110450211;LOC110453607;LOC110455963;LOC110457227;LOC110460906;LOC110463400;LOC110464234
GO:0030970	retrograde protein transport, ER to cytosol	biological_process	8	6318	9	15104	0.000390794	0.00113559	2.125	LOC110448137;LOC110448556;LOC110449690;LOC110441623;LOC110459480;LOC110462044;LOC110463129;LOC110466640
GO:0060612	adipose tissue development	biological_process	8	6318	9	15104	0.000390794	0.00113559	2.125	LOC110446621;LOC110447187;LOC110449685;LOC110450012;LOC110459125;LOC110460731;LOC110463944;LOC110465903
GO:0090129	positive regulation of synapse maturation	biological_process	8	6318	9	15104	0.000390794	0.00113559	2.125	LOC110454577;LOC110455255;LOC110455629;LOC110458807;LOC110460797;LOC110462544;LOC110464106;LOC110465904
GO:1901098	positive regulation of autophagosome maturation	biological_process	8	6318	9	15104	0.000390794	0.00113559	2.125	LOC110441116;LOC110450856;LOC110452279;LOC110453904;LOC110460775;LOC110462851;LOC110463875;LOC110467286
GO:1903955	positive regulation of protein targeting to mitochondrion	biological_process	8	6318	9	15104	0.000390794	0.00113559	2.125	LOC110449722;LOC110449966;LOC110451669;LOC110441411;LOC110457202;LOC110460906;LOC110462177;LOC110442966
GO:0070936	protein K48-linked ubiquitination	biological_process	30	6318	46	15104	0.000404538	0.0011749	1.55911	LOC110444709;LOC110447139;LOC110449827;LOC110451630;LOC110451631;LOC110451632;LOC110453013;LOC110453396;LOC110454990;LOC110455400;LOC110457719;LOC110458309;LOC110458460;LOC110459048;LOC110459139;LOC110459623;LOC110460644;LOC110460828;LOC110460829;LOC110463400;LOC110442387;LOC110464267;LOC110464674;LOC110465434;LOC110465550;LOC110465782;LOC110466193;LOC110466307;LOC110466480;LOC110466582
GO:0030307	positive regulation of cell growth	biological_process	25	6318	37	15104	0.000435076	0.00126257	1.61529	LOC110444080;LOC110447232;LOC110447426;LOC110448137;LOC110448552;LOC110449947;LOC110451434;LOC110451999;LOC110452068;LOC110453429;LOC110455080;LOC110455995;LOC110456144;LOC110456145;LOC110458363;LOC110459812;LOC110441960;LOC110441992;LOC110460208;LOC110461493;LOC110462222;LOC110442534;LOC110465949;LOC110466480;LOC110467194
GO:0061024	membrane organization	biological_process	21	6318	30	15104	0.000468653	0.00135965	1.67344	LOC110443813;LOC110445212;LOC110447390;LOC110448957;LOC110450230;LOC110450570;LOC110451587;LOC110453785;LOC110454287;LOC110454289;LOC110441807;LOC110442230;LOC110463094;LOC110464186;LOC110464969;LOC110465092;LOC110442910;LOC110466942;LOC110466996;LOC110467226;LOC110442955
GO:0006783	heme biosynthetic process	biological_process	12	6318	15	15104	0.000469732	0.00136023	1.9125	LOC110447232;LOC110447338;LOC110449109;LOC110449792;LOC110452239;LOC110452530;LOC110453297;LOC110456184;LOC110456255;LOC110456892;LOC110458627;LOC110465142
GO:0010608	posttranscriptional regulation of gene expression	biological_process	12	6318	15	15104	0.000469732	0.00136023	1.9125	LOC110447030;LOC110447554;LOC110453861;LOC110455566;LOC110457491;LOC110459684;LOC110461540;LOC110463053;LOC110464154;LOC110464769;LOC110466787;LOC110443021
GO:0016241	regulation of macroautophagy	biological_process	12	6318	15	15104	0.000469732	0.00136023	1.9125	LOC110448552;LOC110448612;LOC110448814;LOC110449031;LOC110452557;LOC110453222;LOC110453607;LOC110441991;LOC110460346;LOC110462983;LOC110464086;LOC110442625
GO:0040014	regulation of multicellular organism growth	biological_process	12	6318	15	15104	0.000469732	0.00136023	1.9125	LOC110446696;LOC110446777;LOC110453520;LOC110455301;LOC110455387;LOC110457084;LOC110458188;LOC110459812;LOC110460925;LOC110461656;LOC110466782;LOC110443182
GO:0007062	sister chromatid cohesion	biological_process	10	6318	12	15104	0.00050535	0.00145986	1.99219	LOC110443561;LOC110453690;LOC110456080;LOC110457083;LOC110457178;LOC110457202;LOC110461313;LOC110462177;LOC110463959;LOC110466685
GO:0043248	proteasome assembly	biological_process	10	6318	12	15104	0.00050535	0.00145986	1.99219	LOC110445420;LOC110445664;LOC110447180;LOC110450025;LOC110453642;LOC110454301;LOC110457954;LOC110463482;LOC110464906;LOC110465520
GO:0043928	exonucleolytic nuclear-transcribed mRNA catabolic process involved in deadenylation-dependent decay	biological_process	10	6318	12	15104	0.00050535	0.00145986	1.99219	LOC110447469;LOC110449084;LOC110449527;LOC110449947;LOC110457214;LOC110459729;LOC110461244;LOC110461847;LOC110442534;LOC110464402
GO:1904262	negative regulation of TORC1 signaling	biological_process	10	6318	12	15104	0.00050535	0.00145986	1.99219	LOC110444656;LOC110449301;LOC110449805;LOC110451313;LOC110451548;LOC110456728;LOC110459812;LOC110460767;LOC110463088;LOC110442792
GO:0016197	endosomal transport	biological_process	33	6318	52	15104	0.000508859	0.0014696	1.51713	LOC110443693;LOC110447153;LOC110447422;LOC110448381;LOC110449270;LOC110449577;LOC110450230;LOC110452640;LOC110452920;LOC110441556;LOC110455472;LOC110455576;LOC110456046;LOC110441712;LOC110457008;LOC110457519;LOC110457892;LOC110459597;LOC110442224;LOC110460198;LOC110460738;LOC110461228;LOC110461501;LOC110461627;LOC110461762;LOC110462643;LOC110463171;LOC110442530;LOC110463675;LOC110463875;LOC110466…
GO:0043001	Golgi to plasma membrane protein transport	biological_process	18	6318	25	15104	0.000549809	0.00158744	1.72125	LOC110445466;LOC110446561;LOC110446589;LOC110448901;LOC110449027;LOC110450787;LOC110451212;LOC110453221;LOC110441505;LOC110453624;LOC110457008;LOC110458105;LOC110459762;LOC110460059;LOC110461463;LOC110464314;LOC110442889;LOC110466982
GO:0032007	negative regulation of TOR signaling	biological_process	15	6318	20	15104	0.000576195	0.00166274	1.79297	LOC110443749;LOC110445254;LOC110449031;LOC110449090;LOC110450251;LOC110450343;LOC110450596;LOC110453908;LOC110458587;LOC110462238;LOC110462818;LOC110463088;LOC110465673;LOC110466220;LOC110466444
GO:0006338	chromatin remodeling	biological_process	28	6318	43	15104	0.000608194	0.00175414	1.55669	LOC110443655;LOC110443901;LOC110446177;LOC110448861;LOC110449920;LOC110450376;LOC110451671;LOC110452324;LOC110453941;LOC110455353;LOC110455698;LOC110456347;LOC110456513;LOC110441710;LOC110441768;LOC110458008;LOC110459244;LOC110459390;LOC110460646;LOC110460938;LOC110461484;LOC110461780;LOC110463095;LOC110463593;LOC110465359;LOC110466209;LOC110466631;LOC110467205
GO:0006351	transcription, DNA-templated	biological_process	28	6318	43	15104	0.000608194	0.00175414	1.55669	LOC110440516;LOC110443449;LOC110445178;LOC110446970;LOC110447567;LOC110451337;LOC110452072;LOC110453639;LOC110453816;LOC110453941;LOC110454165;LOC110455694;LOC110455698;LOC110456213;LOC110456873;LOC110457295;LOC110457854;LOC110458868;LOC110460031;LOC110442260;LOC110460144;LOC110461316;LOC110463029;LOC110442298;LOC110464266;LOC110466050;LOC110466520;LOC110466712
GO:0007005	mitochondrion organization	biological_process	40	6318	66	15104	0.00068938	0.00198724	1.44887	LOC110443354;LOC110444662;LOC110445241;LOC110445650;LOC110445869;LOC110446413;LOC110447232;LOC110447840;LOC110447929;LOC110447942;LOC110449722;LOC110449835;LOC110449962;LOC110450334;LOC110450834;LOC110451355;LOC110451944;LOC110453030;LOC110453480;LOC110453633;LOC110456057;LOC110456218;LOC110456648;LOC110457513;LOC110457596;LOC110458366;LOC110458884;LOC110460906;LOC110462923;LOC110463400;LOC110464…
GO:0000724	double-strand break repair via homologous recombination	biological_process	41	6318	68	15104	0.000707335	0.00203737	1.44141	LOC110440243;LOC110443508;LOC110443521;LOC110445606;LOC110445618;LOC110445619;LOC110445853;LOC110447597;LOC110448661;LOC110449536;LOC110449811;LOC110450252;LOC110450399;LOC110450608;LOC110451602;LOC110451698;LOC110451853;LOC110441385;LOC110453690;LOC110453916;LOC110454748;LOC110454753;LOC110456080;LOC110456279;LOC110441665;LOC110457178;LOC110458313;LOC110459205;LOC110460149;LOC110460859;LOC110461…
GO:0000165	MAPK cascade	biological_process	30	6318	47	15104	0.000714108	0.00205524	1.52593	LOC110440402;LOC110440499;LOC110444279;LOC110445683;LOC110446046;LOC110446470;LOC110447070;LOC110448224;LOC110449598;LOC110450569;LOC110451183;LOC110451921;LOC110453480;LOC110453735;LOC110454854;LOC110455111;LOC110455590;LOC110455995;LOC110457309;LOC110457726;LOC110460018;LOC110441994;LOC110460623;LOC110460915;LOC110461194;LOC110461316;LOC110463115;LOC110464077;LOC110442707;LOC110442971
GO:0051028	mRNA transport	biological_process	30	6318	47	15104	0.000714108	0.00205524	1.52593	LOC110440308;LOC110443740;LOC110443751;LOC110445458;LOC110445759;LOC110445821;LOC110448946;LOC110449668;LOC110449676;LOC110441081;LOC110450010;LOC110450212;LOC110450651;LOC110451043;LOC110451214;LOC110451881;LOC110453078;LOC110455517;LOC110455908;LOC110456433;LOC110458090;LOC110460094;LOC110460770;LOC110460938;LOC110462941;LOC110465136;LOC110465280;LOC110465690;LOC110442707;LOC110443146
GO:0019886	antigen processing and presentation of exogenous peptide antigen via MHC class II	biological_process	16	6318	22	15104	0.000788883	0.00226623	1.73864	LOC110443775;LOC110455229;LOC110456747;LOC110457052;LOC110459512;LOC110459990;LOC110442067;LOC110462801;LOC110463094;LOC110463208;LOC110464186;LOC110464771;LOC110464907;LOC110466479;LOC110442834;LOC110466967
GO:0030968	endoplasmic reticulum unfolded protein response	biological_process	16	6318	22	15104	0.000788883	0.00226623	1.73864	LOC110446876;LOC110448137;LOC110449690;LOC110453394;LOC110453738;LOC110454586;LOC110455072;LOC110459480;LOC110462893;LOC110463502;LOC110464351;LOC110464394;LOC110466472;LOC110466768;LOC110466943;LOC110467343
GO:0042149	cellular response to glucose starvation	biological_process	16	6318	22	15104	0.000788883	0.00226623	1.73864	LOC110443337;LOC110446876;LOC110447030;LOC110448577;LOC110449031;LOC110449301;LOC110450596;LOC110451313;LOC110452607;LOC110457796;LOC110460731;LOC110460767;LOC110462818;LOC110465611;LOC110466506;LOC110442792
GO:0051225	spindle assembly	biological_process	16	6318	22	15104	0.000788883	0.00226623	1.73864	LOC110443645;LOC110443902;LOC110446589;LOC110449860;LOC110450215;LOC110451111;LOC110455567;LOC110455908;LOC110456361;LOC110460925;LOC110462243;LOC110442587;LOC110464198;LOC110465460;LOC110465641;LOC110466326
GO:0006364	rRNA processing	biological_process	50	6318	86	15104	0.000791672	0.00227364	1.3899	LOC110443796;LOC110444415;LOC110445195;LOC110445575;LOC110445596;LOC110445828;LOC110446275;LOC110447469;LOC110448662;LOC110448897;LOC110449198;LOC110449852;LOC110449947;LOC110450394;LOC110451235;LOC110451588;LOC110451727;LOC110452024;LOC110452505;LOC110452983;LOC110453737;LOC110454242;LOC110455468;LOC110441620;LOC110441880;LOC110456881;LOC110457214;LOC110457522;LOC110459591;LOC110459685;LOC110460…
GO:0032436	positive regulation of proteasomal ubiquitin-dependent protein catabolic process	biological_process	33	6318	53	15104	0.000851873	0.00244589	1.48851	LOC110443583;LOC110443867;LOC110443887;LOC110446983;LOC110447041;LOC110447131;LOC110447191;LOC110447412;LOC110448115;LOC110449386;LOC110450343;LOC110452068;LOC110452622;LOC110453112;LOC110453480;LOC110454414;LOC110454966;LOC110455658;LOC110441620;LOC110458000;LOC110458009;LOC110458448;LOC110459365;LOC110461663;LOC110463400;LOC110464198;LOC110464538;LOC110465571;LOC110465947;LOC110466350;LOC110466…
GO:0001921	positive regulation of receptor recycling	biological_process	7	6318	8	15104	0.000934934	0.00266741	2.0918	LOC110447688;LOC110447741;LOC110448115;LOC110450062;LOC110460478;LOC110442764;LOC110442889
GO:0006552	leucine catabolic process	biological_process	7	6318	8	15104	0.000934934	0.00266741	2.0918	LOC110446413;LOC110446663;LOC110455203;LOC110456346;LOC110456349;LOC110458075;LOC110463110
GO:0007016	cytoskeletal anchoring at plasma membrane	biological_process	7	6318	8	15104	0.000934934	0.00266741	2.0918	LOC110448791;LOC110452383;LOC110454997;LOC110455392;LOC110459127;LOC110459175;LOC110462068
GO:0008594	photoreceptor cell morphogenesis	biological_process	7	6318	8	15104	0.000934934	0.00266741	2.0918	LOC110444480;LOC110446994;LOC110450747;LOC110455792;LOC110461463;LOC110462587;LOC110442720
GO:0010867	positive regulation of triglyceride biosynthetic process	biological_process	7	6318	8	15104	0.000934934	0.00266741	2.0918	LOC110448172;LOC110452195;LOC110456981;LOC110457610;LOC110442359;LOC110464535;LOC110464786
GO:0030318	melanocyte differentiation	biological_process	7	6318	8	15104	0.000934934	0.00266741	2.0918	LOC110445683;LOC110446821;LOC110448609;LOC110453735;LOC110457295;LOC110458752;LOC110466910
GO:0031333	negative regulation of protein complex assembly	biological_process	7	6318	8	15104	0.000934934	0.00266741	2.0918	LOC110450343;LOC110452350;LOC110452607;LOC110453551;LOC110441620;LOC110441992;LOC110467257
GO:0034214	protein hexamerization	biological_process	7	6318	8	15104	0.000934934	0.00266741	2.0918	LOC110451513;LOC110452696;LOC110456218;LOC110441975;LOC110464315;LOC110466297;LOC110466640
GO:0034389	lipid droplet organization	biological_process	7	6318	8	15104	0.000934934	0.00266741	2.0918	LOC110449130;LOC110449685;LOC110449926;LOC110453204;LOC110442477;LOC110464991;LOC110443236
GO:0044257	cellular protein catabolic process	biological_process	7	6318	8	15104	0.000934934	0.00266741	2.0918	LOC110440499;LOC110455364;LOC110455629;LOC110460754;LOC110463400;LOC110465434;LOC110466222
GO:0045859	regulation of protein kinase activity	biological_process	7	6318	8	15104	0.000934934	0.00266741	2.0918	LOC110445868;LOC110445871;LOC110448263;LOC110450132;LOC110458381;LOC110458512;LOC110460915
GO:0046488	phosphatidylinositol metabolic process	biological_process	7	6318	8	15104	0.000934934	0.00266741	2.0918	LOC110443350;LOC110445263;LOC110447181;LOC110447694;LOC110448791;LOC110459893;LOC110442910
GO:0047496	vesicle transport along microtubule	biological_process	7	6318	8	15104	0.000934934	0.00266741	2.0918	LOC110448901;LOC110449315;LOC110455657;LOC110462258;LOC110462944;LOC110465443;LOC110465507
GO:0051298	centrosome duplication	biological_process	7	6318	8	15104	0.000934934	0.00266741	2.0918	LOC110445135;LOC110449119;LOC110449920;LOC110453907;LOC110455657;LOC110464540;LOC110467151
GO:0071044	histone mRNA catabolic process	biological_process	7	6318	8	15104	0.000934934	0.00266741	2.0918	LOC110449947;LOC110451548;LOC110458873;LOC110459147;LOC110465593;LOC110442937;LOC110443156
GO:1903146	regulation of autophagy of mitochondrion	biological_process	7	6318	8	15104	0.000934934	0.00266741	2.0918	LOC110449722;LOC110457202;LOC110458380;LOC110460645;LOC110460906;LOC110462177;LOC110442966
GO:1990126	retrograde transport, endosome to plasma membrane	biological_process	7	6318	8	15104	0.000934934	0.00266741	2.0918	LOC110443387;LOC110447422;LOC110452435;LOC110453607;LOC110455936;LOC110463513;LOC110465887
GO:1990253	cellular response to leucine starvation	biological_process	7	6318	8	15104	0.000934934	0.00266741	2.0918	LOC110445197;LOC110447911;LOC110448263;LOC110452607;LOC110457742;LOC110460363;LOC110442625
GO:0032508	DNA duplex unwinding	biological_process	21	6318	31	15104	0.000977137	0.00278708	1.61946	LOC110445262;LOC110447633;LOC110448686;LOC110449536;LOC110451043;LOC110451602;LOC110451698;LOC110451881;LOC110453916;LOC110456442;LOC110441665;LOC110457083;LOC110457457;LOC110458792;LOC110442251;LOC110460112;LOC110460113;LOC110466474;LOC110466778;LOC110442787;LOC110467040
GO:0000375	RNA splicing, via transesterification reactions	biological_process	11	6318	14	15104	0.000981794	0.00279595	1.87835	LOC110445575;LOC110449598;LOC110450415;LOC110453481;LOC110455451;LOC110441851;LOC110457612;LOC110459510;LOC110459526;LOC110466420;LOC110466443
GO:0006369	termination of RNA polymerase II transcription	biological_process	11	6318	14	15104	0.000981794	0.00279595	1.87835	LOC110440495;LOC110444275;LOC110450291;LOC110450452;LOC110451365;LOC110451571;LOC110455111;LOC110457491;LOC110463504;LOC110466325;LOC110467321
GO:0008089	anterograde axonal transport	biological_process	11	6318	14	15104	0.000981794	0.00279595	1.87835	LOC110446309;LOC110448479;LOC110449315;LOC110452696;LOC110454208;LOC110456060;LOC110457513;LOC110442232;LOC110463675;LOC110464417;LOC110466910
GO:0008277	regulation of G protein-coupled receptor signaling pathway	biological_process	11	6318	14	15104	0.000981794	0.00279595	1.87835	LOC110440389;LOC110445263;LOC110445359;LOC110446700;LOC110448117;LOC110448310;LOC110451061;LOC110451215;LOC110451725;LOC110460214;LOC110461736
GO:0018095	protein polyglutamylation	biological_process	11	6318	14	15104	0.000981794	0.00279595	1.87835	LOC110443895;LOC110444868;LOC110445640;LOC110446007;LOC110446976;LOC110447652;LOC110447949;LOC110457542;LOC110461810;LOC110462056;LOC110463175
GO:0048568	embryonic organ development	biological_process	11	6318	14	15104	0.000981794	0.00279595	1.87835	LOC110448982;LOC110450564;LOC110455387;LOC110456268;LOC110456464;LOC110462861;LOC110463937;LOC110465760;LOC110466209;LOC110466368;LOC110466639
GO:0008360	regulation of cell shape	biological_process	43	6318	73	15104	0.00111042	0.00315854	1.40818	LOC110440256;LOC110443300;LOC110446687;LOC110446689;LOC110446777;LOC110447083;LOC110447164;LOC110447645;LOC110447688;LOC110447741;LOC110448544;LOC110449459;LOC110449966;LOC110450132;LOC110450615;LOC110451183;LOC110451521;LOC110452357;LOC110454287;LOC110454289;LOC110454509;LOC110454997;LOC110455255;LOC110456006;LOC110456447;LOC110441641;LOC110458651;LOC110458807;LOC110459127;LOC110459938;LOC110460…
GO:0002467	germinal center formation	biological_process	9	6318	11	15104	0.00111408	0.00315854	1.95597	LOC110445683;LOC110447592;LOC110450189;LOC110453639;LOC110453735;LOC110455582;LOC110455694;LOC110460031;LOC110466050
GO:0003351	epithelial cilium movement	biological_process	9	6318	11	15104	0.00111408	0.00315854	1.95597	LOC110446278;LOC110446496;LOC110446546;LOC110446976;LOC110450240;LOC110455083;LOC110461498;LOC110465372;LOC110442880
GO:0006622	protein targeting to lysosome	biological_process	9	6318	11	15104	0.00111408	0.00315854	1.95597	LOC110445197;LOC110446082;LOC110446093;LOC110441313;LOC110441456;LOC110453672;LOC110458469;LOC110460363;LOC110464417
GO:0009966	regulation of signal transduction	biological_process	9	6318	11	15104	0.00111408	0.00315854	1.95597	LOC110444784;LOC110445473;LOC110447249;LOC110451948;LOC110441642;LOC110460973;LOC110466768;LOC110466920;LOC110467307
GO:0016601	Rac protein signal transduction	biological_process	9	6318	11	15104	0.00111408	0.00315854	1.95597	LOC110440256;LOC110444917;LOC110449966;LOC110451608;LOC110453782;LOC110455327;LOC110455378;LOC110461627;LOC110461895
GO:0033365	protein localization to organelle	biological_process	9	6318	11	15104	0.00111408	0.00315854	1.95597	LOC110445466;LOC110447616;LOC110451031;LOC110452257;LOC110453607;LOC110455279;LOC110455335;LOC110455587;LOC110461901
GO:0045663	positive regulation of myoblast differentiation	biological_process	9	6318	11	15104	0.00111408	0.00315854	1.95597	LOC110440402;LOC110445263;LOC110445683;LOC110447070;LOC110448330;LOC110452642;LOC110453735;LOC110458795;LOC110442266
GO:0048490	anterograde synaptic vesicle transport	biological_process	9	6318	11	15104	0.00111408	0.00315854	1.95597	LOC110446309;LOC110448479;LOC110450696;LOC110454208;LOC110456060;LOC110442232;LOC110463675;LOC110464417;LOC110466910
GO:1900242	regulation of synaptic vesicle endocytosis	biological_process	9	6318	11	15104	0.00111408	0.00315854	1.95597	LOC110445359;LOC110448791;LOC110449027;LOC110451585;LOC110453480;LOC110456736;LOC110442256;LOC110442468;LOC110442773
GO:2001243	negative regulation of intrinsic apoptotic signaling pathway	biological_process	9	6318	11	15104	0.00111408	0.00315854	1.95597	LOC110443784;LOC110446337;LOC110449722;LOC110453098;LOC110458380;LOC110441992;LOC110460906;LOC110464550;LOC110443173
GO:0006004	fucose metabolic process	biological_process	14	6318	19	15104	0.00111563	0.00315882	1.76152	LOC110446632;LOC110447385;LOC110450597;LOC110453003;LOC110454991;LOC110456989;LOC110457475;LOC110459223;LOC110460790;LOC110461912;LOC110442512;LOC110442514;LOC110467436;LOC110443086
GO:0016226	iron-sulfur cluster assembly	biological_process	14	6318	19	15104	0.00111563	0.00315882	1.76152	LOC110445690;LOC110447232;LOC110453629;LOC110453663;LOC110453739;LOC110453898;LOC110453943;LOC110454925;LOC110456892;LOC110456993;LOC110458431;LOC110442103;LOC110464717;LOC110467430
GO:0032212	positive regulation of telomere maintenance via telomerase	biological_process	14	6318	19	15104	0.00111563	0.00315882	1.76152	LOC110444754;LOC110448382;LOC110448890;LOC110449860;LOC110452171;LOC110455908;LOC110456313;LOC110458587;LOC110460148;LOC110460306;LOC110461316;LOC110462448;LOC110462638;LOC110466153
GO:0010923	negative regulation of phosphatase activity	biological_process	22	6318	33	15104	0.00111763	0.00316116	1.59375	LOC110440333;LOC110443784;LOC110445575;LOC110447945;LOC110448417;LOC110454103;LOC110454935;LOC110457050;LOC110457613;LOC110458301;LOC110459356;LOC110461585;LOC110462287;LOC110462658;LOC110462664;LOC110463844;LOC110464297;LOC110465882;LOC110466938;LOC110467151;LOC110467226;LOC110467259
GO:0023014	signal transduction by protein phosphorylation	biological_process	22	6318	33	15104	0.00111763	0.00316116	1.59375	LOC110443661;LOC110444653;LOC110444655;LOC110444754;LOC110444774;LOC110446748;LOC110448090;LOC110451792;LOC110451921;LOC110452630;LOC110454439;LOC110455995;LOC110457309;LOC110459431;LOC110441994;LOC110461376;LOC110465116;LOC110465122;LOC110466249;LOC110466349;LOC110442921;LOC110442962
GO:0030036	actin cytoskeleton organization	biological_process	48	6318	83	15104	0.00114241	0.00322958	1.38253	LOC110443662;LOC110443818;LOC110443854;LOC110444606;LOC110444917;LOC110445219;LOC110445437;LOC110446470;LOC110440781;LOC110447164;LOC110447518;LOC110448539;LOC110449125;LOC110449966;LOC110450132;LOC110450472;LOC110450564;LOC110453312;LOC110455327;LOC110455449;LOC110455489;LOC110455564;LOC110456552;LOC110441641;LOC110441862;LOC110456969;LOC110457645;LOC110457702;LOC110459263;LOC110459566;LOC110459…
GO:0071456	cellular response to hypoxia	biological_process	29	6318	46	15104	0.00114587	0.00323851	1.50714	LOC110446876;LOC110447179;LOC110447864;LOC110447929;LOC110448263;LOC110448414;LOC110449722;LOC110451344;LOC110451376;LOC110441409;LOC110441411;LOC110453732;LOC110456057;LOC110456276;LOC110456513;LOC110441620;LOC110457039;LOC110457227;LOC110460645;LOC110460830;LOC110460906;LOC110461418;LOC110461493;LOC110462764;LOC110463502;LOC110466350;LOC110466366;LOC110466485;LOC110467343
GO:0000045	autophagosome assembly	biological_process	23	6318	35	15104	0.00125328	0.00353931	1.57099	LOC110443348;LOC110446977;LOC110447030;LOC110448079;LOC110448115;LOC110448218;LOC110448814;LOC110449287;LOC110449893;LOC110454351;LOC110455652;LOC110455732;LOC110457127;LOC110458887;LOC110459058;LOC110461180;LOC110461503;LOC110461903;LOC110462940;LOC110463199;LOC110464776;LOC110466765;LOC110443148
GO:0032465	regulation of cytokinesis	biological_process	19	6318	28	15104	0.00146677	0.0041379	1.62221	LOC110443387;LOC110446999;LOC110448982;LOC110450018;LOC110441505;LOC110453907;LOC110453908;LOC110455295;LOC110456596;LOC110457796;LOC110458105;LOC110458887;LOC110460149;LOC110461736;LOC110462941;LOC110463764;LOC110465940;LOC110465959;LOC110443173
GO:0045746	negative regulation of Notch signaling pathway	biological_process	19	6318	28	15104	0.00146677	0.0041379	1.62221	LOC110447412;LOC110448957;LOC110449183;LOC110450597;LOC110451661;LOC110453003;LOC110454886;LOC110454966;LOC110457892;LOC110458159;LOC110460790;LOC110461762;LOC110462177;LOC110462544;LOC110463441;LOC110464106;LOC110465327;LOC110466139;LOC110443235
GO:0048749	compound eye development	biological_process	19	6318	28	15104	0.00146677	0.0041379	1.62221	LOC110443662;LOC110448178;LOC110450472;LOC110453003;LOC110453087;LOC110457892;LOC110458440;LOC110458868;LOC110459161;LOC110459417;LOC110459762;LOC110460766;LOC110461246;LOC110461762;LOC110462797;LOC110463305;LOC110442551;LOC110464288;LOC110466349
GO:0001932	regulation of protein phosphorylation	biological_process	15	6318	21	15104	0.00147783	0.00416586	1.70759	LOC110443579;LOC110444279;LOC110447030;LOC110447431;LOC110447645;LOC110448263;LOC110450399;LOC110453908;LOC110455658;LOC110441620;LOC110456969;LOC110457296;LOC110461422;LOC110462605;LOC110466031
GO:0032922	circadian regulation of gene expression	biological_process	15	6318	21	15104	0.00147783	0.00416586	1.70759	LOC110443758;LOC110447864;LOC110448350;LOC110448589;LOC110455764;LOC110459218;LOC110460388;LOC110460925;LOC110461516;LOC110461712;LOC110464198;LOC110465611;LOC110465673;LOC110466031;LOC110466220
GO:0042073	intraciliary transport	biological_process	15	6318	21	15104	0.00147783	0.00416586	1.70759	LOC110444480;LOC110445476;LOC110446007;LOC110446369;LOC110446994;LOC110447501;LOC110447740;LOC110447791;LOC110450168;LOC110453882;LOC110455795;LOC110456997;LOC110459078;LOC110459344;LOC110463037
GO:0007173	epidermal growth factor receptor signaling pathway	biological_process	12	6318	16	15104	0.00153974	0.00433472	1.79297	LOC110443300;LOC110444524;LOC110446839;LOC110447041;LOC110453997;LOC110455301;LOC110458868;LOC110459578;LOC110460076;LOC110462383;LOC110465911;LOC110467508
GO:0050773	regulation of dendrite development	biological_process	12	6318	16	15104	0.00153974	0.00433472	1.79297	LOC110449926;LOC110450036;LOC110450701;LOC110451693;LOC110454577;LOC110454766;LOC110454943;LOC110457405;LOC110458743;LOC110459812;LOC110466230;LOC110466352
GO:0006260	DNA replication	biological_process	46	6318	80	15104	0.00164603	0.00462915	1.37461	LOC110443550;LOC110443573;LOC110443615;LOC110446040;LOC110446829;LOC110446865;LOC110447414;LOC110447633;LOC110449536;LOC110449621;LOC110449676;LOC110449913;LOC110450310;LOC110451043;LOC110451186;LOC110451602;LOC110451881;LOC110441385;LOC110454370;LOC110455088;LOC110455402;LOC110455705;LOC110456234;LOC110456279;LOC110456717;LOC110441665;LOC110459545;LOC110460053;LOC110460112;LOC110460113;LOC110460…
GO:0000723	telomere maintenance	biological_process	20	6318	30	15104	0.00168588	0.00473629	1.59375	LOC110443340;LOC110443550;LOC110445138;LOC110447633;LOC110448686;LOC110451548;LOC110451602;LOC110453690;LOC110454015;LOC110441665;LOC110457153;LOC110458792;LOC110460112;LOC110460113;LOC110460148;LOC110460859;LOC110461426;LOC110461954;LOC110465660;LOC110466153
GO:0006468	protein phosphorylation	biological_process	124	6318	244	15104	0.00176779	0.00496512	1.21491	LOC110440261;LOC110440402;LOC110443337;LOC110443388;LOC110443661;LOC110443857;LOC110444656;LOC110444774;LOC110445108;LOC110445236;LOC110445669;LOC110445686;LOC110446046;LOC110440573;LOC110446748;LOC110446820;LOC110447070;LOC110447131;LOC110447153;LOC110447179;LOC110447911;LOC110448224;LOC110448263;LOC110448577;LOC110448834;LOC110449031;LOC110449475;LOC110449538;LOC110449722;LOC110449860;LOC110450…
GO:0030148	sphingolipid biosynthetic process	biological_process	16	6318	23	15104	0.00184444	0.00517905	1.66305	LOC110443788;LOC110445441;LOC110449165;LOC110449408;LOC110449442;LOC110449450;LOC110449538;LOC110450134;LOC110441852;LOC110457118;LOC110458019;LOC110458188;LOC110463293;LOC110463359;LOC110463365;LOC110442549
GO:0006396	RNA processing	biological_process	21	6318	32	15104	0.00189502	0.00531694	1.56885	LOC110445183;LOC110445575;LOC110446560;LOC110447747;LOC110447954;LOC110449637;LOC110451515;LOC110452024;LOC110452317;LOC110453780;LOC110455111;LOC110457005;LOC110458582;LOC110459573;LOC110460636;LOC110461175;LOC110461859;LOC110462800;LOC110463562;LOC110463761;LOC110464130
GO:0007040	lysosome organization	biological_process	21	6318	32	15104	0.00189502	0.00531694	1.56885	LOC110444669;LOC110446205;LOC110447083;LOC110450047;LOC110451669;LOC110441511;LOC110453394;LOC110453480;LOC110453607;LOC110455472;LOC110456875;LOC110456912;LOC110457461;LOC110457519;LOC110457805;LOC110460652;LOC110461957;LOC110462258;LOC110464913;LOC110442797;LOC110466933
GO:0000956	nuclear-transcribed mRNA catabolic process	biological_process	10	6318	13	15104	0.00203192	0.00568634	1.83895	LOC110445404;LOC110445643;LOC110447554;LOC110449947;LOC110453909;LOC110458294;LOC110458873;LOC110442182;LOC110465593;LOC110442937
GO:0002098	tRNA wobble uridine modification	biological_process	10	6318	13	15104	0.00203192	0.00568634	1.83895	LOC110443724;LOC110445761;LOC110446850;LOC110447700;LOC110447820;LOC110450624;LOC110452444;LOC110453760;LOC110454904;LOC110463482
GO:0007095	mitotic G2 DNA damage checkpoint	biological_process	10	6318	13	15104	0.00203192	0.00568634	1.83895	LOC110445367;LOC110453690;LOC110453916;LOC110441620;LOC110458103;LOC110459166;LOC110460235;LOC110460706;LOC110462893;LOC110463999
GO:0016075	rRNA catabolic process	biological_process	10	6318	13	15104	0.00203192	0.00568634	1.83895	LOC110447469;LOC110447954;LOC110449527;LOC110449947;LOC110457214;LOC110459685;LOC110460459;LOC110461923;LOC110466615;LOC110442937
GO:0033540	fatty acid beta-oxidation using acyl-CoA oxidase	biological_process	10	6318	13	15104	0.00203192	0.00568634	1.83895	LOC110443877;LOC110450932;LOC110452129;LOC110453744;LOC110455761;LOC110455762;LOC110461182;LOC110465430;LOC110466158;LOC110466159
GO:0045943	positive regulation of transcription by RNA polymerase I	biological_process	10	6318	13	15104	0.00203192	0.00568634	1.83895	LOC110445596;LOC110446120;LOC110447131;LOC110452130;LOC110459079;LOC110460958;LOC110461880;LOC110442552;LOC110465611;LOC110466626
GO:0046856	phosphatidylinositol dephosphorylation	biological_process	10	6318	13	15104	0.00203192	0.00568634	1.83895	LOC110447123;LOC110447181;LOC110447300;LOC110460473;LOC110460478;LOC110463198;LOC110463996;LOC110466317;LOC110466766;LOC110442910
GO:0007288	sperm axoneme assembly	biological_process	13	6318	18	15104	0.00213472	0.00596015	1.72657	LOC110445466;LOC110446976;LOC110451730;LOC110453882;LOC110455083;LOC110459660;LOC110442061;LOC110442229;LOC110462544;LOC110462556;LOC110464106;LOC110464586;LOC110464872
GO:0043046	DNA methylation involved in gamete generation	biological_process	13	6318	18	15104	0.00213472	0.00596015	1.72657	LOC110450646;LOC110452511;LOC110452621;LOC110441489;LOC110453648;LOC110456280;LOC110441734;LOC110441762;LOC110459155;LOC110461698;LOC110442585;LOC110466160;LOC110442717
GO:0048013	ephrin receptor signaling pathway	biological_process	13	6318	18	15104	0.00213472	0.00596015	1.72657	LOC110443300;LOC110447417;LOC110450258;LOC110450826;LOC110451183;LOC110452759;LOC110455301;LOC110461736;LOC110463094;LOC110465906;LOC110466438;LOC110466942;LOC110466996
GO:0000729	DNA double-strand break processing	biological_process	6	6318	7	15104	0.00223652	0.0061728	2.04911	LOC110443550;LOC110441665;LOC110458448;LOC110459062;LOC110466452;LOC110467040
GO:0006210	thymine catabolic process	biological_process	6	6318	7	15104	0.00223652	0.0061728	2.04911	LOC110451490;LOC110451591;LOC110441743;LOC110458954;LOC110458957;LOC110466515
GO:0006476	protein deacetylation	biological_process	6	6318	7	15104	0.00223652	0.0061728	2.04911	LOC110440277;LOC110447840;LOC110453222;LOC110466350;LOC110466366;LOC110466965
GO:0008299	isoprenoid biosynthetic process	biological_process	6	6318	7	15104	0.00223652	0.0061728	2.04911	LOC110451078;LOC110452514;LOC110454220;LOC110456232;LOC110466871;LOC110467190
GO:0008631	intrinsic apoptotic signaling pathway in response to oxidative stress	biological_process	6	6318	7	15104	0.00223652	0.0061728	2.04911	LOC110447070;LOC110456227;LOC110457821;LOC110441994;LOC110462100;LOC110466031
GO:0009142	nucleoside triphosphate biosynthetic process	biological_process	6	6318	7	15104	0.00223652	0.0061728	2.04911	LOC110449620;LOC110451142;LOC110453033;LOC110441855;LOC110459434;LOC110467467
GO:0010586	miRNA metabolic process	biological_process	6	6318	7	15104	0.00223652	0.0061728	2.04911	LOC110447954;LOC110452131;LOC110452701;LOC110454399;LOC110464769;LOC110467254
GO:0010992	ubiquitin recycling	biological_process	6	6318	7	15104	0.00223652	0.0061728	2.04911	LOC110455364;LOC110457202;LOC110459151;LOC110459164;LOC110462177;LOC110442680
GO:0019482	beta-alanine metabolic process	biological_process	6	6318	7	15104	0.00223652	0.0061728	2.04911	LOC110452848;LOC110441412;LOC110441743;LOC110456801;LOC110458954;LOC110458957
GO:0030837	negative regulation of actin filament polymerization	biological_process	6	6318	7	15104	0.00223652	0.0061728	2.04911	LOC110443337;LOC110443854;LOC110454908;LOC110456645;LOC110463285;LOC110464783
GO:0031023	microtubule organizing center organization	biological_process	6	6318	7	15104	0.00223652	0.0061728	2.04911	LOC110446082;LOC110446093;LOC110452885;LOC110456740;LOC110458547;LOC110463560
GO:0032206	positive regulation of telomere maintenance	biological_process	6	6318	7	15104	0.00223652	0.0061728	2.04911	LOC110448686;LOC110451501;LOC110441665;LOC110459244;LOC110465607;LOC110466031
GO:0032402	melanosome transport	biological_process	6	6318	7	15104	0.00223652	0.0061728	2.04911	LOC110443333;LOC110458752;LOC110464671;LOC110465940;LOC110465959;LOC110466910
GO:0032801	receptor catabolic process	biological_process	6	6318	7	15104	0.00223652	0.0061728	2.04911	LOC110444524;LOC110446839;LOC110450417;LOC110454051;LOC110457796;LOC110463764
GO:0032958	inositol phosphate biosynthetic process	biological_process	6	6318	7	15104	0.00223652	0.0061728	2.04911	LOC110443333;LOC110444279;LOC110445315;LOC110449341;LOC110449876;LOC110452837
GO:0051101	regulation of DNA binding	biological_process	6	6318	7	15104	0.00223652	0.0061728	2.04911	LOC110451331;LOC110453639;LOC110455694;LOC110457455;LOC110460031;LOC110466050
GO:0051571	positive regulation of histone H3-K4 methylation	biological_process	6	6318	7	15104	0.00223652	0.0061728	2.04911	LOC110447988;LOC110451537;LOC110458575;LOC110459628;LOC110460437;LOC110466048
GO:0071397	cellular response to cholesterol	biological_process	6	6318	7	15104	0.00223652	0.0061728	2.04911	LOC110450042;LOC110456981;LOC110457519;LOC110465760;LOC110466639;LOC110442797
GO:1901799	negative regulation of proteasomal protein catabolic process	biological_process	6	6318	7	15104	0.00223652	0.0061728	2.04911	LOC110440509;LOC110446420;LOC110451116;LOC110458627;LOC110460965;LOC110464776
GO:1902018	negative regulation of cilium assembly	biological_process	6	6318	7	15104	0.00223652	0.0061728	2.04911	LOC110443388;LOC110444024;LOC110450251;LOC110453907;LOC110459051;LOC110459654
GO:1990138	neuron projection extension	biological_process	6	6318	7	15104	0.00223652	0.0061728	2.04911	LOC110440383;LOC110447911;LOC110452607;LOC110453997;LOC110454266;LOC110455307
GO:0003341	cilium movement	biological_process	23	6318	36	15104	0.00227508	0.00627601	1.52735	LOC110444052;LOC110448250;LOC110449469;LOC110450466;LOC110451844;LOC110452500;LOC110453606;LOC110454256;LOC110454384;LOC110454634;LOC110454780;LOC110455348;LOC110456434;LOC110456670;LOC110458027;LOC110461169;LOC110461245;LOC110461498;LOC110462123;LOC110442426;LOC110442503;LOC110464395;LOC110442965
GO:0032088	negative regulation of NF-kappaB transcription factor activity	biological_process	23	6318	36	15104	0.00227508	0.00627601	1.52735	LOC110447731;LOC110448866;LOC110449464;LOC110450419;LOC110451355;LOC110452068;LOC110453967;LOC110453970;LOC110455470;LOC110455629;LOC110455995;LOC110456082;LOC110456826;LOC110460336;LOC110461322;LOC110462893;LOC110442383;LOC110465550;LOC110466002;LOC110466058;LOC110466750;LOC110442730;LOC110467226
GO:0000209	protein polyubiquitination	biological_process	86	6318	164	15104	0.00233335	0.00643349	1.25362	LOC110443867;LOC110443887;LOC110444357;LOC110445254;LOC110445276;LOC110445389;LOC110446337;LOC110446418;LOC110446584;LOC110440640;LOC110447131;LOC110447139;LOC110447554;LOC110447558;LOC110447976;LOC110447999;LOC110448436;LOC110448908;LOC110448981;LOC110449014;LOC110449386;LOC110449827;LOC110451445;LOC110451630;LOC110451631;LOC110451632;LOC110452622;LOC110452701;LOC110453013;LOC110453112;LOC110453…
GO:0010468	regulation of gene expression	biological_process	38	6318	65	15104	0.00234276	0.0064578	1.3976	LOC110443579;LOC110444754;LOC110445585;LOC110446046;LOC110446821;LOC110447532;LOC110447554;LOC110447954;LOC110448982;LOC110449950;LOC110450211;LOC110450564;LOC110453480;LOC110453733;LOC110454355;LOC110455636;LOC110455698;LOC110456037;LOC110441759;LOC110456997;LOC110457228;LOC110457295;LOC110457665;LOC110457854;LOC110457864;LOC110458008;LOC110460108;LOC110460609;LOC110460963;LOC110461316;LOC110463…
GO:0032012	regulation of ARF protein signal transduction	biological_process	8	6318	10	15104	0.00243794	0.006698	1.9125	LOC110440462;LOC110448535;LOC110453896;LOC110456645;LOC110457613;LOC110458190;LOC110460986;LOC110442828
GO:0034975	protein folding in endoplasmic reticulum	biological_process	8	6318	10	15104	0.00243794	0.006698	1.9125	LOC110443445;LOC110446416;LOC110449936;LOC110451968;LOC110454006;LOC110460247;LOC110463502;LOC110442701
GO:0043473	pigmentation	biological_process	8	6318	10	15104	0.00243794	0.006698	1.9125	LOC110445410;LOC110440760;LOC110447694;LOC110457295;LOC110460018;LOC110465633;LOC110466631;LOC110442792
GO:0045467	R7 cell development	biological_process	8	6318	10	15104	0.00243794	0.006698	1.9125	LOC110450747;LOC110452441;LOC110457928;LOC110458557;LOC110462587;LOC110464826;LOC110465861;LOC110466869
GO:0050679	positive regulation of epithelial cell proliferation	biological_process	8	6318	10	15104	0.00243794	0.006698	1.9125	LOC110444935;LOC110449620;LOC110450211;LOC110455387;LOC110455629;LOC110455995;LOC110465760;LOC110467159
GO:0071398	cellular response to fatty acid	biological_process	8	6318	10	15104	0.00243794	0.006698	1.9125	LOC110445647;LOC110447704;LOC110448330;LOC110449620;LOC110460101;LOC110461780;LOC110462824;LOC110466153
GO:0071539	protein localization to centrosome	biological_process	8	6318	10	15104	0.00243794	0.006698	1.9125	LOC110449522;LOC110450811;LOC110452799;LOC110453882;LOC110454796;LOC110463018;LOC110464198;LOC110467151
GO:2000042	negative regulation of double-strand break repair via homologous recombination	biological_process	8	6318	10	15104	0.00243794	0.006698	1.9125	LOC110440243;LOC110443615;LOC110446455;LOC110449536;LOC110450933;LOC110453742;LOC110454015;LOC110443101
GO:0032147	activation of protein kinase activity	biological_process	25	6318	40	15104	0.0025974	0.00713068	1.49414	LOC110443661;LOC110444653;LOC110444655;LOC110444656;LOC110444754;LOC110444774;LOC110446748;LOC110451792;LOC110451921;LOC110452630;LOC110454348;LOC110454439;LOC110455658;LOC110455995;LOC110457309;LOC110458381;LOC110459431;LOC110441994;LOC110461376;LOC110465116;LOC110465122;LOC110466249;LOC110466349;LOC110442921;LOC110442962
GO:0043161	proteasome-mediated ubiquitin-dependent protein catabolic process	biological_process	90	6318	173	15104	0.00261801	0.00718543	1.24368	LOC110443414;LOC110444090;LOC110445389;LOC110445475;LOC110445664;LOC110446126;LOC110446292;LOC110447139;LOC110447412;LOC110447425;LOC110447976;LOC110447999;LOC110448580;LOC110449082;LOC110450568;LOC110450608;LOC110450711;LOC110450913;LOC110451171;LOC110451217;LOC110452346;LOC110452701;LOC110453230;LOC110441429;LOC110441562;LOC110453615;LOC110454910;LOC110454966;LOC110454990;LOC110455739;LOC110456…
GO:0006378	mRNA polyadenylation	biological_process	14	6318	20	15104	0.00273395	0.00749605	1.67344	LOC110440495;LOC110444275;LOC110449133;LOC110451365;LOC110451571;LOC110456545;LOC110457491;LOC110459436;LOC110463504;LOC110466325;LOC110466770;LOC110466966;LOC110467321;LOC110467505
GO:0006904	vesicle docking involved in exocytosis	biological_process	14	6318	20	15104	0.00273395	0.00749605	1.67344	LOC110443350;LOC110445494;LOC110445820;LOC110449855;LOC110451669;LOC110441560;LOC110454483;LOC110459613;LOC110441940;LOC110461523;LOC110461957;LOC110462305;LOC110464952;LOC110442656
GO:0060285	cilium-dependent cell motility	biological_process	14	6318	20	15104	0.00273395	0.00749605	1.67344	LOC110444052;LOC110445361;LOC110445971;LOC110440587;LOC110449781;LOC110451033;LOC110454780;LOC110455756;LOC110458027;LOC110460739;LOC110461531;LOC110462556;LOC110442426;LOC110442503
GO:0016567	protein ubiquitination	biological_process	149	6318	301	15104	0.0028118	0.0077056	1.1834	LOC110440261;LOC110440491;LOC110443295;LOC110443407;LOC110443414;LOC110443487;LOC110443491;LOC110443583;LOC110443663;LOC110443734;LOC110443744;LOC110443821;LOC110443887;LOC110444357;LOC110444514;LOC110444709;LOC110444796;LOC110445122;LOC110445254;LOC110445389;LOC110445437;LOC110445472;LOC110445478;LOC110445513;LOC110445687;LOC110445851;LOC110445905;LOC110446054;LOC110446163;LOC110446292;LOC110446…
GO:0045494	photoreceptor cell maintenance	biological_process	28	6318	46	15104	0.0029702	0.00813558	1.45517	LOC110443445;LOC110445466;LOC110445720;LOC110446369;LOC110446475;LOC110447256;LOC110447851;LOC110448348;LOC110448456;LOC110448957;LOC110450398;LOC110450669;LOC110452575;LOC110452667;LOC110454908;LOC110455040;LOC110455279;LOC110455722;LOC110455792;LOC110456997;LOC110457515;LOC110459078;LOC110461364;LOC110461463;LOC110461901;LOC110464961;LOC110465918;LOC110466176
GO:0000060	protein import into nucleus, translocation	biological_process	11	6318	15	15104	0.00303004	0.00827856	1.75313	LOC110453195;LOC110453639;LOC110455694;LOC110456404;LOC110460031;LOC110461568;LOC110461609;LOC110465673;LOC110466050;LOC110466220;LOC110467274
GO:0000712	resolution of meiotic recombination intermediates	biological_process	11	6318	15	15104	0.00303004	0.00827856	1.75313	LOC110446094;LOC110446750;LOC110449967;LOC110453916;LOC110456279;LOC110457311;LOC110442175;LOC110461167;LOC110461467;LOC110463537;LOC110465699
GO:0007131	reciprocal meiotic recombination	biological_process	11	6318	15	15104	0.00303004	0.00827856	1.75313	LOC110445254;LOC110448492;LOC110449333;LOC110452333;LOC110453916;LOC110441665;LOC110460669;LOC110461313;LOC110463336;LOC110463537;LOC110465699
GO:0007205	protein kinase C-activating G protein-coupled receptor signaling pathway	biological_process	11	6318	15	15104	0.00303004	0.00827856	1.75313	LOC110443316;LOC110445359;LOC110446127;LOC110447244;LOC110448577;LOC110449538;LOC110451942;LOC110460777;LOC110461131;LOC110465911;LOC110467485
GO:0016575	histone deacetylation	biological_process	11	6318	15	15104	0.00303004	0.00827856	1.75313	LOC110445618;LOC110445619;LOC110446503;LOC110448136;LOC110452552;LOC110453222;LOC110456666;LOC110465903;LOC110466350;LOC110466791;LOC110466965
GO:0036159	inner dynein arm assembly	biological_process	11	6318	15	15104	0.00303004	0.00827856	1.75313	LOC110444052;LOC110446417;LOC110451844;LOC110454256;LOC110455083;LOC110456048;LOC110458027;LOC110461169;LOC110461498;LOC110442426;LOC110442503
GO:0045879	negative regulation of smoothened signaling pathway	biological_process	11	6318	15	15104	0.00303004	0.00827856	1.75313	LOC110445478;LOC110446660;LOC110446821;LOC110448580;LOC110454772;LOC110455496;LOC110457864;LOC110458440;LOC110466639;LOC110443053;LOC110443148
GO:0097352	autophagosome maturation	biological_process	11	6318	15	15104	0.00303004	0.00827856	1.75313	LOC110443662;LOC110444679;LOC110445495;LOC110448381;LOC110449287;LOC110455488;LOC110455563;LOC110459315;LOC110442232;LOC110462940;LOC110466640
GO:0043066	negative regulation of apoptotic process	biological_process	135	6318	271	15104	0.00311394	0.00850562	1.1909	LOC110443277;LOC110443414;LOC110443655;LOC110443907;LOC110444090;LOC110445585;LOC110445627;LOC110445647;LOC110445882;LOC110445959;LOC110446543;LOC110446821;LOC110447179;LOC110447232;LOC110447324;LOC110447724;LOC110447731;LOC110447955;LOC110448154;LOC110448330;LOC110448822;LOC110449031;LOC110449061;LOC110449543;LOC110449620;LOC110441026;LOC110441092;LOC110450048;LOC110450343;LOC110450394;LOC110450…
GO:0048675	axon extension	biological_process	20	6318	31	15104	0.00317424	0.00866816	1.54234	LOC110445598;LOC110445886;LOC110447153;LOC110447908;LOC110449649;LOC110450267;LOC110450747;LOC110451822;LOC110441582;LOC110454668;LOC110458557;LOC110458575;LOC110459909;LOC110461903;LOC110462587;LOC110463226;LOC110463904;LOC110465029;LOC110466869;LOC110467075
GO:0035082	axoneme assembly	biological_process	15	6318	22	15104	0.00331504	0.00904352	1.62997	LOC110443883;LOC110444480;LOC110446278;LOC110446976;LOC110446994;LOC110447501;LOC110450546;LOC110455910;LOC110456738;LOC110461498;LOC110463503;LOC110464872;LOC110466106;LOC110442862;LOC110466837
GO:0007010	cytoskeleton organization	biological_process	36	6318	62	15104	0.00341817	0.00932252	1.38811	LOC110444653;LOC110444917;LOC110440573;LOC110448455;LOC110449351;LOC110449966;LOC110450343;LOC110450472;LOC110450811;LOC110450826;LOC110454287;LOC110454289;LOC110454943;LOC110455163;LOC110456190;LOC110456414;LOC110456447;LOC110457603;LOC110457951;LOC110459420;LOC110459938;LOC110460262;LOC110460720;LOC110461194;LOC110462010;LOC110462281;LOC110463209;LOC110463319;LOC110463374;LOC110464354;LOC110464…
GO:0007409	axonogenesis	biological_process	37	6318	64	15104	0.00343117	0.00935327	1.38208	LOC110443316;LOC110443581;LOC110444656;LOC110445108;LOC110445886;LOC110446561;LOC110446786;LOC110448791;LOC110449649;LOC110450343;LOC110450472;LOC110450850;LOC110451728;LOC110452696;LOC110452812;LOC110453087;LOC110441582;LOC110454483;LOC110455301;LOC110455387;LOC110455938;LOC110456778;LOC110457008;LOC110457305;LOC110458159;LOC110458743;LOC110459909;LOC110459938;LOC110461167;LOC110461627;LOC110461…
GO:0030317	flagellated sperm motility	biological_process	21	6318	33	15104	0.00344979	0.00939693	1.52131	LOC110443277;LOC110443351;LOC110446278;LOC110447660;LOC110449555;LOC110453606;LOC110453897;LOC110455083;LOC110456048;LOC110456434;LOC110456670;LOC110457109;LOC110458788;LOC110459660;LOC110461498;LOC110462030;LOC110462544;LOC110464106;LOC110465579;LOC110442847;LOC110467011
GO:0006283	transcription-coupled nucleotide-excision repair	biological_process	16	6318	24	15104	0.00386361	0.0105162	1.59375	LOC110444218;LOC110446837;LOC110446843;LOC110451716;LOC110452053;LOC110441382;LOC110453660;LOC110456671;LOC110441845;LOC110457882;LOC110459619;LOC110462447;LOC110462903;LOC110464087;LOC110466368;LOC110466636
GO:0006913	nucleocytoplasmic transport	biological_process	12	6318	17	15104	0.00403122	0.0109586	1.6875	LOC110440308;LOC110449668;LOC110450526;LOC110450828;LOC110453112;LOC110441564;LOC110455658;LOC110458192;LOC110442504;LOC110464207;LOC110465136;LOC110467048
GO:0032467	positive regulation of cytokinesis	biological_process	12	6318	17	15104	0.00403122	0.0109586	1.6875	LOC110445151;LOC110447871;LOC110449351;LOC110450850;LOC110451463;LOC110452696;LOC110458381;LOC110458544;LOC110442067;LOC110463208;LOC110442825;LOC110467410
GO:0007411	axon guidance	biological_process	52	6318	95	15104	0.00410968	0.0111691	1.30856	LOC110440512;LOC110444042;LOC110444917;LOC110445903;LOC110446470;LOC110446561;LOC110446575;LOC110446687;LOC110446821;LOC110448227;LOC110448329;LOC110449181;LOC110449543;LOC110450472;LOC110450747;LOC110452641;LOC110454080;LOC110454287;LOC110454289;LOC110455255;LOC110455393;LOC110455536;LOC110455938;LOC110456333;LOC110457729;LOC110457928;LOC110458159;LOC110458557;LOC110458807;LOC110458868;LOC110442…
GO:0006895	Golgi to endosome transport	biological_process	9	6318	12	15104	0.0041577	0.0112657	1.79297	LOC110443414;LOC110444524;LOC110446839;LOC110448535;LOC110453624;LOC110455075;LOC110457237;LOC110460802;LOC110460963
GO:0007257	activation of JUN kinase activity	biological_process	9	6318	12	15104	0.0041577	0.0112657	1.79297	LOC110440499;LOC110445277;LOC110447070;LOC110455629;LOC110461194;LOC110464077;LOC110466768;LOC110466943;LOC110442962
GO:0019395	fatty acid oxidation	biological_process	9	6318	12	15104	0.0041577	0.0112657	1.79297	LOC110443877;LOC110450932;LOC110452129;LOC110455761;LOC110455762;LOC110461061;LOC110461221;LOC110466158;LOC110466159
GO:0031032	actomyosin structure organization	biological_process	9	6318	12	15104	0.0041577	0.0112657	1.79297	LOC110445675;LOC110445987;LOC110446039;LOC110440573;LOC110448154;LOC110449278;LOC110454997;LOC110459127;LOC110459684
GO:0035774	positive regulation of insulin secretion involved in cellular response to glucose stimulus	biological_process	9	6318	12	15104	0.0041577	0.0112657	1.79297	LOC110448023;LOC110451540;LOC110456768;LOC110456981;LOC110459125;LOC110459304;LOC110463400;LOC110464549;LOC110442806
GO:0045995	regulation of embryonic development	biological_process	9	6318	12	15104	0.0041577	0.0112657	1.79297	LOC110448329;LOC110448600;LOC110458386;LOC110458510;LOC110458885;LOC110459930;LOC110461536;LOC110463208;LOC110463298
GO:0048008	platelet-derived growth factor receptor signaling pathway	biological_process	9	6318	12	15104	0.0041577	0.0112657	1.79297	LOC110453997;LOC110455301;LOC110441771;LOC110458188;LOC110461628;LOC110462605;LOC110464112;LOC110465583;LOC110467508
GO:0051123	RNA polymerase II preinitiation complex assembly	biological_process	9	6318	12	15104	0.0041577	0.0112657	1.79297	LOC110446835;LOC110447131;LOC110447926;LOC110449915;LOC110454829;LOC110459363;LOC110459604;LOC110462222;LOC110442836
GO:0051382	kinetochore assembly	biological_process	9	6318	12	15104	0.0041577	0.0112657	1.79297	LOC110445629;LOC110446750;LOC110449921;LOC110457311;LOC110460108;LOC110464118;LOC110465625;LOC110442722;LOC110467427
GO:2000377	regulation of reactive oxygen species metabolic process	biological_process	9	6318	12	15104	0.0041577	0.0112657	1.79297	LOC110440499;LOC110447426;LOC110449722;LOC110451231;LOC110457960;LOC110458810;LOC110460906;LOC110463400;LOC110465629
GO:2000781	positive regulation of double-strand break repair	biological_process	9	6318	12	15104	0.0041577	0.0112657	1.79297	LOC110443818;LOC110448667;LOC110448997;LOC110453667;LOC110454748;LOC110457083;LOC110460830;LOC110463206;LOC110465629
GO:0019827	stem cell population maintenance	biological_process	17	6318	26	15104	0.00437114	0.0118411	1.5631	LOC110443655;LOC110454015;LOC110454399;LOC110455567;LOC110456131;LOC110441880;LOC110458315;LOC110459147;LOC110460437;LOC110460486;LOC110460766;LOC110461536;LOC110461774;LOC110466048;LOC110442730;LOC110466966;LOC110443235
GO:0006915	apoptotic process	biological_process	164	6318	337	15104	0.00446181	0.0120807	1.16339	LOC110440408;LOC110440435;LOC110440499;LOC110443337;LOC110443561;LOC110443681;LOC110443744;LOC110443749;LOC110444206;LOC110444377;LOC110444653;LOC110445585;LOC110445835;LOC110445959;LOC110445960;LOC110446003;LOC110446163;LOC110446169;LOC110446337;LOC110446566;LOC110446748;LOC110446837;LOC110446969;LOC110447478;LOC110447851;LOC110448136;LOC110448227;LOC110448456;LOC110449061;LOC110449183;LOC110449…
GO:0070212	protein poly-ADP-ribosylation	biological_process	18	6318	28	15104	0.00483321	0.0130699	1.53683	LOC110448267;LOC110448503;LOC110448733;LOC110450880;LOC110452051;LOC110452052;LOC110452186;LOC110453960;LOC110453965;LOC110453967;LOC110453970;LOC110454109;LOC110455908;LOC110457220;LOC110458404;LOC110465660;LOC110466436;LOC110466481
GO:0030433	ubiquitin-dependent ERAD pathway	biological_process	31	6318	53	15104	0.00489842	0.013243	1.39829	LOC110446510;LOC110448137;LOC110448556;LOC110448908;LOC110449690;LOC110451512;LOC110451852;LOC110451968;LOC110453220;LOC110454052;LOC110454586;LOC110441623;LOC110458460;LOC110458510;LOC110459365;LOC110459480;LOC110460340;LOC110460754;LOC110460965;LOC110461697;LOC110462044;LOC110462795;LOC110464351;LOC110464542;LOC110465516;LOC110466383;LOC110466472;LOC110466561;LOC110466622;LOC110466640;LOC110467…
GO:0006906	vesicle fusion	biological_process	13	6318	19	15104	0.00498815	0.0134654	1.63569	LOC110445149;LOC110446296;LOC110448901;LOC110453004;LOC110453705;LOC110455563;LOC110455751;LOC110457623;LOC110459315;LOC110461706;LOC110464031;LOC110465587;LOC110466982
GO:0060999	positive regulation of dendritic spine development	biological_process	13	6318	19	15104	0.00498815	0.0134654	1.63569	LOC110444917;LOC110448115;LOC110448263;LOC110450175;LOC110450900;LOC110453733;LOC110457052;LOC110457405;LOC110458587;LOC110459045;LOC110462016;LOC110462544;LOC110464106
GO:0000002	mitochondrial genome maintenance	biological_process	7	6318	9	15104	0.00528805	0.0140696	1.85938	LOC110445138;LOC110447633;LOC110451944;LOC110453335;LOC110441895;LOC110460112;LOC110460113
GO:0006098	pentose-phosphate shunt	biological_process	7	6318	9	15104	0.00528805	0.0140696	1.85938	LOC110446830;LOC110453208;LOC110441398;LOC110459225;LOC110460402;LOC110463749;LOC110443182
GO:0006999	nuclear pore organization	biological_process	7	6318	9	15104	0.00528805	0.0140696	1.85938	LOC110440308;LOC110443740;LOC110448946;LOC110450526;LOC110456047;LOC110458192;LOC110462054
GO:0009048	dosage compensation by inactivation of X chromosome	biological_process	7	6318	9	15104	0.00528805	0.0140696	1.85938	LOC110450933;LOC110454753;LOC110458873;LOC110459205;LOC110461540;LOC110465593;LOC110443235
GO:0033962	cytoplasmic mRNA processing body assembly	biological_process	7	6318	9	15104	0.00528805	0.0140696	1.85938	LOC110447554;LOC110448156;LOC110453544;LOC110453555;LOC110454634;LOC110442182;LOC110461847
GO:0034427	nuclear-transcribed mRNA catabolic process, exonucleolytic, 3'-5'	biological_process	7	6318	9	15104	0.00528805	0.0140696	1.85938	LOC110447469;LOC110449527;LOC110449947;LOC110441880;LOC110457214;LOC110459685;LOC110442534
GO:0035646	endosome to melanosome transport	biological_process	7	6318	9	15104	0.00528805	0.0140696	1.85938	LOC110443775;LOC110456060;LOC110463513;LOC110464903;LOC110465887;LOC110466910;LOC110467148
GO:0045886	negative regulation of synaptic growth at neuromuscular junction	biological_process	7	6318	9	15104	0.00528805	0.0140696	1.85938	LOC110443487;LOC110448329;LOC110450472;LOC110459812;LOC110463305;LOC110442551;LOC110467068
GO:0045948	positive regulation of translational initiation	biological_process	7	6318	9	15104	0.00528805	0.0140696	1.85938	LOC110446837;LOC110446843;LOC110447858;LOC110457708;LOC110458656;LOC110441992;LOC110463350
GO:0048854	brain morphogenesis	biological_process	7	6318	9	15104	0.00528805	0.0140696	1.85938	LOC110445466;LOC110448115;LOC110450175;LOC110451078;LOC110452280;LOC110454908;LOC110461463
GO:0060322	head development	biological_process	7	6318	9	15104	0.00528805	0.0140696	1.85938	LOC110448735;LOC110452280;LOC110455658;LOC110464013;LOC110464304;LOC110466689;LOC110466767
GO:0071902	positive regulation of protein serine/threonine kinase activity	biological_process	7	6318	9	15104	0.00528805	0.0140696	1.85938	LOC110448552;LOC110450856;LOC110454315;LOC110455629;LOC110441992;LOC110463391;LOC110442359
GO:0072657	protein localization to membrane	biological_process	7	6318	9	15104	0.00528805	0.0140696	1.85938	LOC110453672;LOC110456060;LOC110441814;LOC110457997;LOC110463944;LOC110464903;LOC110465344
GO:0090141	positive regulation of mitochondrial fission	biological_process	7	6318	9	15104	0.00528805	0.0140696	1.85938	LOC110449722;LOC110452007;LOC110453607;LOC110457227;LOC110460906;LOC110463400;LOC110466475
GO:0090200	positive regulation of release of cytochrome c from mitochondria	biological_process	7	6318	9	15104	0.00528805	0.0140696	1.85938	LOC110445890;LOC110449722;LOC110457227;LOC110460906;LOC110461955;LOC110466454;LOC110466752
GO:1902667	regulation of axon guidance	biological_process	7	6318	9	15104	0.00528805	0.0140696	1.85938	LOC110445155;LOC110445156;LOC110445159;LOC110457296;LOC110458183;LOC110442255;LOC110466602
GO:1902902	negative regulation of autophagosome assembly	biological_process	7	6318	9	15104	0.00528805	0.0140696	1.85938	LOC110445494;LOC110449181;LOC110449722;LOC110453480;LOC110460906;LOC110467286;LOC110467381
GO:2000234	positive regulation of rRNA processing	biological_process	7	6318	9	15104	0.00528805	0.0140696	1.85938	LOC110445596;LOC110445625;LOC110445954;LOC110447294;LOC110450795;LOC110461880;LOC110442552
GO:2000279	negative regulation of DNA biosynthetic process	biological_process	7	6318	9	15104	0.00528805	0.0140696	1.85938	LOC110447324;LOC110452195;LOC110441590;LOC110459545;LOC110461061;LOC110442406;LOC110465676
GO:0001514	selenocysteine incorporation	biological_process	5	6318	6	15104	0.00534966	0.0140696	1.99219	LOC110446075;LOC110451299;LOC110441349;LOC110462366;LOC110466484
GO:0006165	nucleoside diphosphate phosphorylation	biological_process	5	6318	6	15104	0.00534966	0.0140696	1.99219	LOC110449620;LOC110451142;LOC110441855;LOC110459434;LOC110467467
GO:0006183	GTP biosynthetic process	biological_process	5	6318	6	15104	0.00534966	0.0140696	1.99219	LOC110446546;LOC110449371;LOC110449620;LOC110461742;LOC110465662
GO:0006212	uracil catabolic process	biological_process	5	6318	6	15104	0.00534966	0.0140696	1.99219	LOC110451490;LOC110451591;LOC110441743;LOC110458954;LOC110458957
GO:0006241	CTP biosynthetic process	biological_process	5	6318	6	15104	0.00534966	0.0140696	1.99219	LOC110446546;LOC110449371;LOC110449620;LOC110454308;LOC110465662
GO:0006307	DNA dealkylation involved in DNA repair	biological_process	5	6318	6	15104	0.00534966	0.0140696	1.99219	LOC110453667;LOC110456442;LOC110457607;LOC110459487;LOC110459876
GO:0006384	transcription initiation from RNA polymerase III promoter	biological_process	5	6318	6	15104	0.00534966	0.0140696	1.99219	LOC110447372;LOC110457031;LOC110459559;LOC110460981;LOC110465489
GO:0006497	protein lipidation	biological_process	5	6318	6	15104	0.00534966	0.0140696	1.99219	LOC110443348;LOC110448218;LOC110457519;LOC110466690;LOC110442797
GO:0006572	tyrosine catabolic process	biological_process	5	6318	6	15104	0.00534966	0.0140696	1.99219	LOC110447057;LOC110450418;LOC110450801;LOC110455204;LOC110465438
GO:0006610	ribosomal protein import into nucleus	biological_process	5	6318	6	15104	0.00534966	0.0140696	1.99219	LOC110443741;LOC110445666;LOC110454698;LOC110461568;LOC110461609
GO:0007414	axonal defasciculation	biological_process	5	6318	6	15104	0.00534966	0.0140696	1.99219	LOC110457928;LOC110459531;LOC110463674;LOC110464826;LOC110465137
GO:0016973	poly(A)+ mRNA export from nucleus	biological_process	5	6318	6	15104	0.00534966	0.0140696	1.99219	LOC110452258;LOC110455666;LOC110463897;LOC110464295;LOC110466770
GO:0018216	peptidyl-arginine methylation	biological_process	5	6318	6	15104	0.00534966	0.0140696	1.99219	LOC110443758;LOC110444841;LOC110445497;LOC110445879;LOC110453648
GO:0021532	neural tube patterning	biological_process	5	6318	6	15104	0.00534966	0.0140696	1.99219	LOC110444491;LOC110446140;LOC110463037;LOC110466639;LOC110466767
GO:0030865	cortical cytoskeleton organization	biological_process	5	6318	6	15104	0.00534966	0.0140696	1.99219	LOC110454348;LOC110454997;LOC110455358;LOC110441641;LOC110459127
GO:0033227	dsRNA transport	biological_process	5	6318	6	15104	0.00534966	0.0140696	1.99219	LOC110443519;LOC110454061;LOC110454063;LOC110461246;LOC110461799
GO:0034332	adherens junction organization	biological_process	5	6318	6	15104	0.00534966	0.0140696	1.99219	LOC110445669;LOC110448957;LOC110455392;LOC110455792;LOC110463305
GO:0034472	snRNA 3'-end processing	biological_process	5	6318	6	15104	0.00534966	0.0140696	1.99219	LOC110443779;LOC110448257;LOC110453992;LOC110457147;LOC110465630
GO:0034498	early endosome to Golgi transport	biological_process	5	6318	6	15104	0.00534966	0.0140696	1.99219	LOC110448892;LOC110449270;LOC110450705;LOC110461228;LOC110463148
GO:0034622	cellular protein-containing complex assembly	biological_process	5	6318	6	15104	0.00534966	0.0140696	1.99219	LOC110451021;LOC110451331;LOC110451544;LOC110455658;LOC110441931
GO:0035871	protein K11-linked deubiquitination	biological_process	5	6318	6	15104	0.00534966	0.0140696	1.99219	LOC110445472;LOC110452086;LOC110454586;LOC110454964;LOC110458558
GO:0036066	protein O-linked fucosylation	biological_process	5	6318	6	15104	0.00534966	0.0140696	1.99219	LOC110450597;LOC110453003;LOC110460790;LOC110466827;LOC110467436
GO:0036444	calcium import into the mitochondrion	biological_process	5	6318	6	15104	0.00534966	0.0140696	1.99219	LOC110460369;LOC110461656;LOC110464245;LOC110465100;LOC110466782
GO:0038095	Fc-epsilon receptor signaling pathway	biological_process	5	6318	6	15104	0.00534966	0.0140696	1.99219	LOC110443661;LOC110450561;LOC110462605;LOC110463849;LOC110466438
GO:0042256	mature ribosome assembly	biological_process	5	6318	6	15104	0.00534966	0.0140696	1.99219	LOC110443748;LOC110445835;LOC110456367;LOC110456426;LOC110441992
GO:0043101	purine-containing compound salvage	biological_process	5	6318	6	15104	0.00534966	0.0140696	1.99219	LOC110456274;LOC110462166;LOC110464152;LOC110464626;LOC110467018
GO:0043249	erythrocyte maturation	biological_process	5	6318	6	15104	0.00534966	0.0140696	1.99219	LOC110456607;LOC110466368;LOC110466406;LOC110466629;LOC110443182
GO:0043281	regulation of cysteine-type endopeptidase activity involved in apoptotic process	biological_process	5	6318	6	15104	0.00534966	0.0140696	1.99219	LOC110445788;LOC110453667;LOC110459048;LOC110460644;LOC110461955
GO:0043491	protein kinase B signaling	biological_process	5	6318	6	15104	0.00534966	0.0140696	1.99219	LOC110440402;LOC110441528;LOC110455111;LOC110457708;LOC110466350
GO:0043552	positive regulation of phosphatidylinositol 3-kinase activity	biological_process	5	6318	6	15104	0.00534966	0.0140696	1.99219	LOC110444917;LOC110447030;LOC110457796;LOC110459058;LOC110466438
GO:0045415	negative regulation of interleukin-8 biosynthetic process	biological_process	5	6318	6	15104	0.00534966	0.0140696	1.99219	LOC110453639;LOC110455694;LOC110455995;LOC110460031;LOC110466050
GO:0046068	cGMP metabolic process	biological_process	5	6318	6	15104	0.00534966	0.0140696	1.99219	LOC110445533;LOC110447521;LOC110447864;LOC110454613;LOC110455362
GO:0046339	diacylglycerol metabolic process	biological_process	5	6318	6	15104	0.00534966	0.0140696	1.99219	LOC110445359;LOC110446127;LOC110451942;LOC110452228;LOC110465911
GO:0048190	wing disc dorsal/ventral pattern formation	biological_process	5	6318	6	15104	0.00534966	0.0140696	1.99219	LOC110448608;LOC110453003;LOC110457729;LOC110462797;LOC110467205
GO:0050435	amyloid-beta metabolic process	biological_process	5	6318	6	15104	0.00534966	0.0140696	1.99219	LOC110448837;LOC110455364;LOC110456312;LOC110459151;LOC110461765
GO:0050690	regulation of defense response to virus by virus	biological_process	5	6318	6	15104	0.00534966	0.0140696	1.99219	LOC110443775;LOC110457052;LOC110459990;LOC110461895;LOC110463094
GO:0050774	negative regulation of dendrite morphogenesis	biological_process	5	6318	6	15104	0.00534966	0.0140696	1.99219	LOC110450343;LOC110452842;LOC110458557;LOC110464056;LOC110466869
GO:0050882	voluntary musculoskeletal movement	biological_process	5	6318	6	15104	0.00534966	0.0140696	1.99219	LOC110448263;LOC110453607;LOC110458595;LOC110460372;LOC110464789
GO:0051124	synaptic growth at neuromuscular junction	biological_process	5	6318	6	15104	0.00534966	0.0140696	1.99219	LOC110450175;LOC110450747;LOC110452441;LOC110462587;LOC110463424
GO:0060213	positive regulation of nuclear-transcribed mRNA poly(A) tail shortening	biological_process	5	6318	6	15104	0.00534966	0.0140696	1.99219	LOC110446837;LOC110448566;LOC110450788;LOC110452131;LOC110461847
GO:0060252	positive regulation of glial cell proliferation	biological_process	5	6318	6	15104	0.00534966	0.0140696	1.99219	LOC110443750;LOC110447179;LOC110447731;LOC110448263;LOC110459789
GO:0061178	regulation of insulin secretion involved in cellular response to glucose stimulus	biological_process	5	6318	6	15104	0.00534966	0.0140696	1.99219	LOC110445108;LOC110447133;LOC110460675;LOC110463711;LOC110467011
GO:0070886	positive regulation of calcineurin-NFAT signaling cascade	biological_process	5	6318	6	15104	0.00534966	0.0140696	1.99219	LOC110445183;LOC110448138;LOC110459529;LOC110461493;LOC110464056
GO:0071051	polyadenylation-dependent snoRNA 3'-end processing	biological_process	5	6318	6	15104	0.00534966	0.0140696	1.99219	LOC110447469;LOC110449947;LOC110459685;LOC110442534;LOC110464666
GO:0072520	seminiferous tubule development	biological_process	5	6318	6	15104	0.00534966	0.0140696	1.99219	LOC110455229;LOC110457178;LOC110458579;LOC110459244;LOC110442477
GO:1903363	negative regulation of cellular protein catabolic process	biological_process	5	6318	6	15104	0.00534966	0.0140696	1.99219	LOC110445660;LOC110455629;LOC110456037;LOC110456589;LOC110462893
GO:1990182	exosomal secretion	biological_process	5	6318	6	15104	0.00534966	0.0140696	1.99219	LOC110448381;LOC110456627;LOC110458752;LOC110465940;LOC110465959
GO:2001240	negative regulation of extrinsic apoptotic signaling pathway in absence of ligand	biological_process	5	6318	6	15104	0.00534966	0.0140696	1.99219	LOC110440499;LOC110448227;LOC110455995;LOC110459539;LOC110467159
GO:0001933	negative regulation of protein phosphorylation	biological_process	20	6318	32	15104	0.0056164	0.0147569	1.49414	LOC110445585;LOC110445882;LOC110446183;LOC110440595;LOC110447030;LOC110448263;LOC110450042;LOC110450134;LOC110450569;LOC110452195;LOC110452607;LOC110452890;LOC110453480;LOC110455450;LOC110455629;LOC110456082;LOC110459269;LOC110462893;LOC110463400;LOC110467226
GO:0007281	germ cell development	biological_process	20	6318	32	15104	0.0056164	0.0147569	1.49414	LOC110440267;LOC110445582;LOC110448263;LOC110450755;LOC110451528;LOC110452511;LOC110452621;LOC110457708;LOC110457795;LOC110459155;LOC110459970;LOC110459971;LOC110461369;LOC110461698;LOC110461799;LOC110461955;LOC110462155;LOC110463350;LOC110467381;LOC110443173
GO:0051603	proteolysis involved in cellular protein catabolic process	biological_process	20	6318	32	15104	0.0056164	0.0147569	1.49414	LOC110444331;LOC110445952;LOC110447416;LOC110448617;LOC110449259;LOC110449444;LOC110450417;LOC110451146;LOC110451944;LOC110453620;LOC110455364;LOC110456678;LOC110459151;LOC110442176;LOC110462038;LOC110462577;LOC110462801;LOC110464695;LOC110465747;LOC110443094
GO:0061512	protein localization to cilium	biological_process	14	6318	21	15104	0.00587424	0.0153997	1.59375	LOC110444480;LOC110444491;LOC110445890;LOC110446994;LOC110448977;LOC110449120;LOC110452575;LOC110454772;LOC110455085;LOC110455966;LOC110461463;LOC110461498;LOC110463037;LOC110464198
GO:0001732	formation of cytoplasmic translation initiation complex	biological_process	10	6318	14	15104	0.0058824	0.0153997	1.70759	LOC110445646;LOC110449156;LOC110449564;LOC110456998;LOC110460043;LOC110461366;LOC110462077;LOC110463304;LOC110464441;LOC110465230
GO:0008593	regulation of Notch signaling pathway	biological_process	10	6318	14	15104	0.0058824	0.0153997	1.70759	LOC110440383;LOC110448408;LOC110450597;LOC110452357;LOC110453003;LOC110457892;LOC110459161;LOC110460790;LOC110461762;LOC110466139
GO:0018279	protein N-linked glycosylation via asparagine	biological_process	10	6318	14	15104	0.0058824	0.0153997	1.70759	LOC110452121;LOC110454819;LOC110441900;LOC110459686;LOC110459788;LOC110442128;LOC110460340;LOC110462356;LOC110466640;LOC110442771
GO:0070131	positive regulation of mitochondrial translation	biological_process	10	6318	14	15104	0.0058824	0.0153997	1.70759	LOC110445835;LOC110446403;LOC110451084;LOC110452309;LOC110455352;LOC110456426;LOC110458021;LOC110460928;LOC110466474;LOC110443166
GO:0006368	transcription elongation from RNA polymerase II promoter	biological_process	21	6318	34	15104	0.00593925	0.0155373	1.47657	LOC110440571;LOC110446837;LOC110446843;LOC110446865;LOC110447913;LOC110447945;LOC110448982;LOC110452053;LOC110452258;LOC110441367;LOC110456671;LOC110441845;LOC110457882;LOC110442108;LOC110460938;LOC110463482;LOC110465128;LOC110465162;LOC110466048;LOC110466966;LOC110467413
GO:0007623	circadian rhythm	biological_process	22	6318	36	15104	0.00621898	0.0162573	1.46094	LOC110447704;LOC110448152;LOC110450343;LOC110451513;LOC110451516;LOC110451591;LOC110455111;LOC110457649;LOC110457650;LOC110459218;LOC110459417;LOC110459812;LOC110459930;LOC110461712;LOC110462655;LOC110463732;LOC110463904;LOC110464588;LOC110465611;LOC110466220;LOC110443153;LOC110443235
GO:0009267	cellular response to starvation	biological_process	22	6318	36	15104	0.00621898	0.0162573	1.46094	LOC110443348;LOC110447030;LOC110448263;LOC110448552;LOC110448566;LOC110449287;LOC110451602;LOC110451698;LOC110453112;LOC110441528;LOC110453480;LOC110453713;LOC110441894;LOC110459058;LOC110441991;LOC110441994;LOC110461503;LOC110442406;LOC110463875;LOC110442625;LOC110442787;LOC110467381
GO:0036158	outer dynein arm assembly	biological_process	15	6318	23	15104	0.00667642	0.0174237	1.55911	LOC110444207;LOC110444868;LOC110448250;LOC110449469;LOC110450971;LOC110450998;LOC110451844;LOC110453606;LOC110454256;LOC110456434;LOC110461169;LOC110461507;LOC110464395;LOC110467327;LOC110442965
GO:0043966	histone H3 acetylation	biological_process	15	6318	23	15104	0.00667642	0.0174237	1.55911	LOC110443655;LOC110446981;LOC110447574;LOC110448322;LOC110448694;LOC110448947;LOC110450310;LOC110452648;LOC110454296;LOC110454927;LOC110455078;LOC110460610;LOC110461359;LOC110461484;LOC110462222
GO:0006635	fatty acid beta-oxidation	biological_process	25	6318	42	15104	0.00682672	0.017803	1.42299	LOC110445248;LOC110447704;LOC110448414;LOC110449067;LOC110450322;LOC110451237;LOC110452141;LOC110452625;LOC110452917;LOC110453744;LOC110455281;LOC110456022;LOC110460101;LOC110461061;LOC110461181;LOC110461182;LOC110462070;LOC110462376;LOC110462772;LOC110462824;LOC110463202;LOC110465017;LOC110465166;LOC110467447;LOC110443196
GO:0040008	regulation of growth	biological_process	25	6318	42	15104	0.00682672	0.017803	1.42299	LOC110443369;LOC110445478;LOC110445618;LOC110445619;LOC110447041;LOC110451700;LOC110453208;LOC110453235;LOC110454095;LOC110456213;LOC110456347;LOC110457729;LOC110458848;LOC110460076;LOC110460356;LOC110461246;LOC110461376;LOC110461702;LOC110442379;LOC110442387;LOC110464703;LOC110466639;LOC110442724;LOC110443137;LOC110443173
GO:0006406	mRNA export from nucleus	biological_process	26	6318	44	15104	0.00696178	0.0181422	1.41264	LOC110443668;LOC110444322;LOC110448737;LOC110449587;LOC110449861;LOC110450257;LOC110450526;LOC110452202;LOC110441381;LOC110453785;LOC110454981;LOC110455668;LOC110458192;LOC110458565;LOC110459036;LOC110442006;LOC110442124;LOC110461540;LOC110462054;LOC110463504;LOC110464055;LOC110464295;LOC110464989;LOC110465520;LOC110466325;LOC110467006
GO:0007224	smoothened signaling pathway	biological_process	27	6318	46	15104	0.0070678	0.018414	1.4032	LOC110443857;LOC110444480;LOC110445135;LOC110445585;LOC110446589;LOC110446821;LOC110446834;LOC110446994;LOC110447019;LOC110447191;LOC110447501;LOC110448127;LOC110449120;LOC110449294;LOC110450336;LOC110455231;LOC110455795;LOC110455966;LOC110459153;LOC110442229;LOC110442266;LOC110462842;LOC110442458;LOC110465760;LOC110466106;LOC110466530;LOC110466639
GO:0006357	regulation of transcription by RNA polymerase II	biological_process	103	6318	206	15104	0.00712855	0.0185678	1.19531	LOC110440257;LOC110440381;LOC110440544;LOC110443351;LOC110443527;LOC110443784;LOC110444796;LOC110445158;LOC110445359;LOC110445842;LOC110446534;LOC110446874;LOC110447191;LOC110447228;LOC110447570;LOC110447574;LOC110447820;LOC110447929;LOC110448178;LOC110448224;LOC110448418;LOC110448825;LOC110448955;LOC110449120;LOC110449315;LOC110449677;LOC110450012;LOC110450291;LOC110450440;LOC110450699;LOC110452…
GO:0034976	response to endoplasmic reticulum stress	biological_process	28	6318	48	15104	0.00714742	0.0186125	1.39453	LOC110444427;LOC110440874;LOC110447070;LOC110447237;LOC110447731;LOC110448330;LOC110448570;LOC110448976;LOC110452321;LOC110453220;LOC110453394;LOC110453917;LOC110455101;LOC110457665;LOC110458656;LOC110460731;LOC110460754;LOC110460965;LOC110461560;LOC110463400;LOC110463502;LOC110464351;LOC110464991;LOC110465611;LOC110466435;LOC110466624;LOC110466768;LOC110466943
GO:0000422	autophagy of mitochondrion	biological_process	16	6318	25	15104	0.00739007	0.0192305	1.53	LOC110443348;LOC110448079;LOC110448218;LOC110448814;LOC110449287;LOC110449722;LOC110454351;LOC110455652;LOC110458558;LOC110459058;LOC110460906;LOC110461180;LOC110462940;LOC110463400;LOC110464776;LOC110466776
GO:0006400	tRNA modification	biological_process	11	6318	16	15104	0.00750096	0.0194397	1.64356	LOC110447846;LOC110449258;LOC110450218;LOC110452037;LOC110456089;LOC110441747;LOC110458937;LOC110459719;LOC110459962;LOC110465160;LOC110466648
GO:0006401	RNA catabolic process	biological_process	11	6318	16	15104	0.00750096	0.0194397	1.64356	LOC110447469;LOC110451661;LOC110441880;LOC110460459;LOC110461923;LOC110463294;LOC110463847;LOC110464402;LOC110466373;LOC110466474;LOC110467045
GO:0006605	protein targeting	biological_process	11	6318	16	15104	0.00750096	0.0194397	1.64356	LOC110440308;LOC110447133;LOC110449315;LOC110451589;LOC110457243;LOC110458752;LOC110462044;LOC110462940;LOC110463533;LOC110466031;LOC110442825
GO:0007140	male meiotic nuclear division	biological_process	11	6318	16	15104	0.00750096	0.0194397	1.64356	LOC110445254;LOC110446418;LOC110448822;LOC110451114;LOC110451128;LOC110455229;LOC110456280;LOC110441762;LOC110442585;LOC110465098;LOC110442717
GO:0010225	response to UV-C	biological_process	11	6318	16	15104	0.00750096	0.0194397	1.64356	LOC110444754;LOC110450559;LOC110451602;LOC110451698;LOC110453639;LOC110455694;LOC110456717;LOC110460031;LOC110462447;LOC110466050;LOC110442787
GO:0017157	regulation of exocytosis	biological_process	11	6318	16	15104	0.00750096	0.0194397	1.64356	LOC110444990;LOC110445410;LOC110446825;LOC110451212;LOC110453285;LOC110459613;LOC110461523;LOC110442375;LOC110465092;LOC110465765;LOC110442889
GO:0021591	ventricular system development	biological_process	11	6318	16	15104	0.00750096	0.0194397	1.64356	LOC110445868;LOC110446500;LOC110446546;LOC110449120;LOC110450240;LOC110454384;LOC110458512;LOC110459660;LOC110461463;LOC110466063;LOC110442965
GO:0042771	intrinsic apoptotic signaling pathway in response to DNA damage by p53 class mediator	biological_process	11	6318	16	15104	0.00750096	0.0194397	1.64356	LOC110443857;LOC110447988;LOC110452349;LOC110453639;LOC110455694;LOC110456765;LOC110458510;LOC110460031;LOC110462651;LOC110466031;LOC110466050
GO:0043967	histone H4 acetylation	biological_process	11	6318	16	15104	0.00750096	0.0194397	1.64356	LOC110445618;LOC110445619;LOC110451700;LOC110451818;LOC110456213;LOC110456347;LOC110456666;LOC110458848;LOC110461702;LOC110464703;LOC110443137
GO:0044458	motile cilium assembly	biological_process	11	6318	16	15104	0.00750096	0.0194397	1.64356	LOC110445135;LOC110450832;LOC110453725;LOC110456738;LOC110457497;LOC110458661;LOC110461498;LOC110461876;LOC110463374;LOC110464013;LOC110466106
GO:0051560	mitochondrial calcium ion homeostasis	biological_process	11	6318	16	15104	0.00750096	0.0194397	1.64356	LOC110447506;LOC110453732;LOC110456057;LOC110457603;LOC110461656;LOC110462058;LOC110463921;LOC110464245;LOC110465100;LOC110466297;LOC110466782
GO:0051604	protein maturation	biological_process	11	6318	16	15104	0.00750096	0.0194397	1.64356	LOC110444470;LOC110451759;LOC110454925;LOC110457419;LOC110459326;LOC110442232;LOC110462306;LOC110467231;LOC110467343;LOC110467345;LOC110443165
GO:0000463	maturation of LSU-rRNA from tricistronic rRNA transcript (SSU-rRNA, 5.8S rRNA, LSU-rRNA)	biological_process	8	6318	11	15104	0.00839534	0.0216128	1.73864	LOC110446284;LOC110451349;LOC110454306;LOC110457716;LOC110457830;LOC110459369;LOC110462887;LOC110464059
GO:0006402	mRNA catabolic process	biological_process	8	6318	11	15104	0.00839534	0.0216128	1.73864	LOC110445404;LOC110451479;LOC110451661;LOC110453740;LOC110455566;LOC110464796;LOC110443156;LOC110443235
GO:0006607	NLS-bearing protein import into nucleus	biological_process	8	6318	11	15104	0.00839534	0.0216128	1.73864	LOC110440308;LOC110443741;LOC110449816;LOC110454698;LOC110455517;LOC110461568;LOC110461609;LOC110462054
GO:0007064	mitotic sister chromatid cohesion	biological_process	8	6318	11	15104	0.00839534	0.0216128	1.73864	LOC110454577;LOC110460108;LOC110460496;LOC110460671;LOC110461536;LOC110462991;LOC110465904;LOC110467427
GO:0007094	mitotic spindle assembly checkpoint	biological_process	8	6318	11	15104	0.00839534	0.0216128	1.73864	LOC110451548;LOC110456047;LOC110462373;LOC110463336;LOC110464683;LOC110465098;LOC110466715;LOC110442930
GO:0009303	rRNA transcription	biological_process	8	6318	11	15104	0.00839534	0.0216128	1.73864	LOC110445341;LOC110447655;LOC110451205;LOC110452923;LOC110457031;LOC110442256;LOC110460981;LOC110442773
GO:0035332	positive regulation of hippo signaling	biological_process	8	6318	11	15104	0.00839534	0.0216128	1.73864	LOC110443369;LOC110448957;LOC110454095;LOC110457729;LOC110459227;LOC110462016;LOC110466738;LOC110442774
GO:0043162	ubiquitin-dependent protein catabolic process via the multivesicular body sorting pathway	biological_process	8	6318	11	15104	0.00839534	0.0216128	1.73864	LOC110443662;LOC110448381;LOC110449479;LOC110453222;LOC110454978;LOC110458309;LOC110461838;LOC110462643
GO:0043981	histone H4-K5 acetylation	biological_process	8	6318	11	15104	0.00839534	0.0216128	1.73864	LOC110443354;LOC110447572;LOC110449631;LOC110451311;LOC110456451;LOC110456855;LOC110457198;LOC110443051
GO:0043982	histone H4-K8 acetylation	biological_process	8	6318	11	15104	0.00839534	0.0216128	1.73864	LOC110443354;LOC110447572;LOC110449631;LOC110451311;LOC110456451;LOC110456855;LOC110457198;LOC110443051
GO:0050684	regulation of mRNA processing	biological_process	8	6318	11	15104	0.00839534	0.0216128	1.73864	LOC110451043;LOC110451881;LOC110455693;LOC110456984;LOC110458839;LOC110460609;LOC110460938;LOC110465280
GO:0051642	centrosome localization	biological_process	8	6318	11	15104	0.00839534	0.0216128	1.73864	LOC110448957;LOC110450214;LOC110455517;LOC110455567;LOC110455657;LOC110466139;LOC110442847;LOC110443146
GO:0072499	photoreceptor cell axon guidance	biological_process	8	6318	11	15104	0.00839534	0.0216128	1.73864	LOC110445886;LOC110441582;LOC110455567;LOC110455938;LOC110459909;LOC110442551;LOC110463802;LOC110467075
GO:2000646	positive regulation of receptor catabolic process	biological_process	8	6318	11	15104	0.00839534	0.0216128	1.73864	LOC110451630;LOC110451631;LOC110451632;LOC110455400;LOC110459139;LOC110461736;LOC110465550;LOC110466768
GO:0007162	negative regulation of cell adhesion	biological_process	12	6318	18	15104	0.00896213	0.0230391	1.59375	LOC110446443;LOC110446687;LOC110446689;LOC110447324;LOC110447645;LOC110450213;LOC110451183;LOC110458795;LOC110461422;LOC110461677;LOC110465949;LOC110467387
GO:0007569	cell aging	biological_process	12	6318	18	15104	0.00896213	0.0230391	1.59375	LOC110440402;LOC110448263;LOC110448903;LOC110451355;LOC110451602;LOC110451698;LOC110458264;LOC110463403;LOC110463407;LOC110464744;LOC110466031;LOC110442787
GO:0046329	negative regulation of JNK cascade	biological_process	12	6318	18	15104	0.00896213	0.0230391	1.59375	LOC110443854;LOC110447720;LOC110449722;LOC110451820;LOC110441436;LOC110460906;LOC110460925;LOC110461952;LOC110463400;LOC110463591;LOC110465550;LOC110466750
GO:0050852	T cell receptor signaling pathway	biological_process	12	6318	18	15104	0.00896213	0.0230391	1.59375	LOC110444656;LOC110445650;LOC110447554;LOC110448115;LOC110448138;LOC110448758;LOC110457717;LOC110458656;LOC110460623;LOC110463276;LOC110463849;LOC110442655
GO:0009411	response to UV	biological_process	19	6318	31	15104	0.00901907	0.02318	1.46522	LOC110445262;LOC110445959;LOC110447433;LOC110450399;LOC110451716;LOC110457729;LOC110458103;LOC110459431;LOC110459619;LOC110460754;LOC110461570;LOC110462447;LOC110462903;LOC110463353;LOC110442458;LOC110463580;LOC110466031;LOC110466368;LOC110466480
GO:0031098	stress-activated protein kinase signaling cascade	biological_process	22	6318	37	15104	0.00999138	0.0256546	1.42146	LOC110443661;LOC110444653;LOC110444655;LOC110444754;LOC110444774;LOC110446748;LOC110447431;LOC110451792;LOC110451921;LOC110452630;LOC110454439;LOC110455995;LOC110457309;LOC110459431;LOC110441994;LOC110461376;LOC110465116;LOC110465122;LOC110466249;LOC110466349;LOC110442921;LOC110442962
GO:0000086	G2/M transition of mitotic cell cycle	biological_process	34	6318	61	15104	0.0101795	0.0261313	1.33248	LOC110444330;LOC110444357;LOC110445108;LOC110445263;LOC110445385;LOC110445579;LOC110446979;LOC110447652;LOC110448694;LOC110449275;LOC110450215;LOC110451543;LOC110452085;LOC110452885;LOC110454201;LOC110455335;LOC110455657;LOC110458544;LOC110458974;LOC110460375;LOC110460713;LOC110462031;LOC110462985;LOC110462987;LOC110464771;LOC110465349;LOC110465629;LOC110465641;LOC110466410;LOC110466479;LOC110466…
GO:0000132	establishment of mitotic spindle orientation	biological_process	13	6318	20	15104	0.0102479	0.026276	1.55391	LOC110440389;LOC110444751;LOC110446422;LOC110452885;LOC110455567;LOC110455657;LOC110456128;LOC110441960;LOC110460765;LOC110464771;LOC110466479;LOC110466765;LOC110442930
GO:0050680	negative regulation of epithelial cell proliferation	biological_process	13	6318	20	15104	0.0102479	0.026276	1.55391	LOC110446621;LOC110450042;LOC110452195;LOC110452520;LOC110455281;LOC110455387;LOC110455629;LOC110455795;LOC110442229;LOC110462842;LOC110465242;LOC110466639;LOC110466977
GO:0051973	positive regulation of telomerase activity	biological_process	13	6318	20	15104	0.0102479	0.026276	1.55391	LOC110444754;LOC110448382;LOC110448890;LOC110449860;LOC110452171;LOC110455468;LOC110455908;LOC110458587;LOC110460306;LOC110461316;LOC110462448;LOC110462638;LOC110463206
GO:0072583	clathrin-dependent endocytosis	biological_process	13	6318	20	15104	0.0102479	0.026276	1.55391	LOC110450140;LOC110455977;LOC110458254;LOC110460451;LOC110460478;LOC110463094;LOC110463283;LOC110442468;LOC110464186;LOC110464641;LOC110465635;LOC110466317;LOC110467011
GO:0007528	neuromuscular junction development	biological_process	24	6318	41	15104	0.0103557	0.0265333	1.39939	LOC110443295;LOC110445303;LOC110446561;LOC110446696;LOC110447174;LOC110448616;LOC110451355;LOC110453087;LOC110453480;LOC110455387;LOC110456312;LOC110457296;LOC110458743;LOC110459938;LOC110461329;LOC110461627;LOC110461656;LOC110464771;LOC110465454;LOC110466479;LOC110466782;LOC110467298;LOC110443023;LOC110443089
GO:1990830	cellular response to leukemia inhibitory factor	biological_process	25	6318	43	15104	0.0104694	0.0268184	1.3899	LOC110440256;LOC110440512;LOC110444629;LOC110445458;LOC110445890;LOC110440916;LOC110447502;LOC110448322;LOC110450212;LOC110450468;LOC110451509;LOC110451513;LOC110453133;LOC110441429;LOC110453543;LOC110454015;LOC110456131;LOC110441597;LOC110457802;LOC110459536;LOC110460098;LOC110460731;LOC110465098;LOC110466031;LOC110466153
GO:0006606	protein import into nucleus	biological_process	28	6318	49	15104	0.0105931	0.027116	1.36607	LOC110443668;LOC110443741;LOC110444322;LOC110444751;LOC110445666;LOC110449676;LOC110449816;LOC110449861;LOC110450828;LOC110453394;LOC110454271;LOC110455668;LOC110456047;LOC110457452;LOC110460078;LOC110442006;LOC110442130;LOC110461519;LOC110461609;LOC110461628;LOC110463119;LOC110463654;LOC110464055;LOC110464056;LOC110464588;LOC110464893;LOC110464989;LOC110466031
GO:0048813	dendrite morphogenesis	biological_process	28	6318	49	15104	0.0105931	0.027116	1.36607	LOC110443492;LOC110443896;LOC110444860;LOC110444917;LOC110445879;LOC110445884;LOC110445886;LOC110446177;LOC110447153;LOC110449315;LOC110449649;LOC110449733;LOC110450036;LOC110450472;LOC110453087;LOC110441582;LOC110455353;LOC110455567;LOC110457105;LOC110458159;LOC110459909;LOC110461712;LOC110463424;LOC110442551;LOC110464107;LOC110465142;LOC110442761;LOC110467075
GO:0000122	negative regulation of transcription by RNA polymerase II	biological_process	162	6318	339	15104	0.010873	0.027826	1.14242	LOC110440381;LOC110443354;LOC110443573;LOC110443655;LOC110443744;LOC110443750;LOC110443784;LOC110445113;LOC110445683;LOC110445835;LOC110445968;LOC110446040;LOC110446503;LOC110446505;LOC110446621;LOC110446821;LOC110446972;LOC110447655;LOC110447913;LOC110447926;LOC110447929;LOC110447988;LOC110448115;LOC110448136;LOC110448178;LOC110448185;LOC110448267;LOC110448503;LOC110448568;LOC110448603;LOC110448…
GO:0002931	response to ischemia	biological_process	9	6318	13	15104	0.0112436	0.0286348	1.65505	LOC110447070;LOC110447688;LOC110447741;LOC110449722;LOC110456216;LOC110460906;LOC110466934;LOC110467343;LOC110443173
GO:0006388	tRNA splicing, via endonucleolytic cleavage and ligation	biological_process	9	6318	13	15104	0.0112436	0.0286348	1.65505	LOC110446907;LOC110452697;LOC110453825;LOC110457457;LOC110459436;LOC110461815;LOC110462262;LOC110465761;LOC110467255
GO:0007130	synaptonemal complex assembly	biological_process	9	6318	13	15104	0.0112436	0.0286348	1.65505	LOC110448822;LOC110450265;LOC110457178;LOC110458510;LOC110460669;LOC110462890;LOC110463336;LOC110465699;LOC110467381
GO:0038083	peptidyl-tyrosine autophosphorylation	biological_process	9	6318	13	15104	0.0112436	0.0286348	1.65505	LOC110443300;LOC110443683;LOC110450850;LOC110456552;LOC110456590;LOC110457794;LOC110461316;LOC110463305;LOC110442551
GO:0042059	negative regulation of epidermal growth factor receptor signaling pathway	biological_process	9	6318	13	15104	0.0112436	0.0286348	1.65505	LOC110445212;LOC110448381;LOC110454287;LOC110454289;LOC110455629;LOC110458309;LOC110460641;LOC110463305;LOC110463591
GO:0045197	establishment or maintenance of epithelial cell apical/basal polarity	biological_process	9	6318	13	15104	0.0112436	0.0286348	1.65505	LOC110440402;LOC110443316;LOC110446422;LOC110452641;LOC110460312;LOC110462016;LOC110462535;LOC110463585;LOC110465311
GO:0048024	regulation of mRNA splicing, via spliceosome	biological_process	9	6318	13	15104	0.0112436	0.0286348	1.65505	LOC110452078;LOC110455130;LOC110455566;LOC110457977;LOC110460609;LOC110461540;LOC110466100;LOC110466420;LOC110467404
GO:0051090	regulation of DNA-binding transcription factor activity	biological_process	9	6318	13	15104	0.0112436	0.0286348	1.65505	LOC110444218;LOC110451114;LOC110451128;LOC110453660;LOC110455313;LOC110461316;LOC110461484;LOC110462487;LOC110442880
GO:0072332	intrinsic apoptotic signaling pathway by p53 class mediator	biological_process	9	6318	13	15104	0.0112436	0.0286348	1.65505	LOC110444656;LOC110449704;LOC110453909;LOC110454481;LOC110459041;LOC110460162;LOC110461955;LOC110466031;LOC110466830
GO:0097421	liver regeneration	biological_process	9	6318	13	15104	0.0112436	0.0286348	1.65505	LOC110445890;LOC110446821;LOC110447179;LOC110451331;LOC110452195;LOC110453680;LOC110457649;LOC110457650;LOC110466639
GO:0006995	cellular response to nitrogen starvation	biological_process	6	6318	8	15104	0.0113476	0.0286348	1.79297	LOC110443348;LOC110449287;LOC110458887;LOC110462238;LOC110462940;LOC110464776
GO:0016024	CDP-diacylglycerol biosynthetic process	biological_process	6	6318	8	15104	0.0113476	0.0286348	1.79297	LOC110450007;LOC110456461;LOC110456735;LOC110441721;LOC110464236;LOC110464454
GO:0016254	preassembly of GPI anchor in ER membrane	biological_process	6	6318	8	15104	0.0113476	0.0286348	1.79297	LOC110449898;LOC110451491;LOC110455343;LOC110461529;LOC110463201;LOC110466670
GO:0021756	striatum development	biological_process	6	6318	8	15104	0.0113476	0.0286348	1.79297	LOC110445466;LOC110453480;LOC110454908;LOC110457105;LOC110442192;LOC110461463
GO:0031065	positive regulation of histone deacetylation	biological_process	6	6318	8	15104	0.0113476	0.0286348	1.79297	LOC110450919;LOC110452015;LOC110458121;LOC110460925;LOC110461536;LOC110466031
GO:0033683	nucleotide-excision repair, DNA incision	biological_process	6	6318	8	15104	0.0113476	0.0286348	1.79297	LOC110445606;LOC110441382;LOC110441639;LOC110459619;LOC110461570;LOC110466368
GO:0034475	U4 snRNA 3'-end processing	biological_process	6	6318	8	15104	0.0113476	0.0286348	1.79297	LOC110447469;LOC110449527;LOC110449947;LOC110457214;LOC110459685;LOC110442534
GO:0035067	negative regulation of histone acetylation	biological_process	6	6318	8	15104	0.0113476	0.0286348	1.79297	LOC110450919;LOC110454753;LOC110454829;LOC110458121;LOC110459205;LOC110464550
GO:0035331	negative regulation of hippo signaling	biological_process	6	6318	8	15104	0.0113476	0.0286348	1.79297	LOC110450811;LOC110456281;LOC110459227;LOC110462016;LOC110466738;LOC110442774
GO:0035999	tetrahydrofolate interconversion	biological_process	6	6318	8	15104	0.0113476	0.0286348	1.79297	LOC110446618;LOC110447502;LOC110452752;LOC110457649;LOC110457650;LOC110465531
GO:0040015	negative regulation of multicellular organism growth	biological_process	6	6318	8	15104	0.0113476	0.0286348	1.79297	LOC110445466;LOC110447232;LOC110448589;LOC110450856;LOC110464100;LOC110466639
GO:0044782	cilium organization	biological_process	6	6318	8	15104	0.0113476	0.0286348	1.79297	LOC110445911;LOC110450466;LOC110462031;LOC110463214;LOC110464586;LOC110442992
GO:0045324	late endosome to vacuole transport	biological_process	6	6318	8	15104	0.0113476	0.0286348	1.79297	LOC110447617;LOC110455227;LOC110457165;LOC110457796;LOC110458887;LOC110466409
GO:0046426	negative regulation of JAK-STAT cascade	biological_process	6	6318	8	15104	0.0113476	0.0286348	1.79297	LOC110453639;LOC110453672;LOC110455694;LOC110455698;LOC110460031;LOC110466050
GO:0046474	glycerophospholipid biosynthetic process	biological_process	6	6318	8	15104	0.0113476	0.0286348	1.79297	LOC110444715;LOC110446910;LOC110453161;LOC110454771;LOC110459899;LOC110467246
GO:0046621	negative regulation of organ growth	biological_process	6	6318	8	15104	0.0113476	0.0286348	1.79297	LOC110443300;LOC110443369;LOC110447232;LOC110448957;LOC110454095;LOC110456281
GO:0050853	B cell receptor signaling pathway	biological_process	6	6318	8	15104	0.0113476	0.0286348	1.79297	LOC110445683;LOC110447592;LOC110450189;LOC110453735;LOC110464112;LOC110467508
GO:0051131	chaperone-mediated protein complex assembly	biological_process	6	6318	8	15104	0.0113476	0.0286348	1.79297	LOC110446369;LOC110447551;LOC110448382;LOC110451944;LOC110454908;LOC110460100
GO:0051568	histone H3-K4 methylation	biological_process	6	6318	8	15104	0.0113476	0.0286348	1.79297	LOC110448131;LOC110449723;LOC110459597;LOC110461248;LOC110462229;LOC110464287
GO:0090201	negative regulation of release of cytochrome c from mitochondria	biological_process	6	6318	8	15104	0.0113476	0.0286348	1.79297	LOC110447232;LOC110452068;LOC110456057;LOC110458380;LOC110463400;LOC110443173
GO:0090503	RNA phosphodiester bond hydrolysis, exonucleolytic	biological_process	6	6318	8	15104	0.0113476	0.0286348	1.79297	LOC110450766;LOC110450788;LOC110458273;LOC110465630;LOC110466615;LOC110442937
GO:0097193	intrinsic apoptotic signaling pathway	biological_process	6	6318	8	15104	0.0113476	0.0286348	1.79297	LOC110457227;LOC110441992;LOC110461955;LOC110462100;LOC110463623;LOC110442702
GO:1901990	regulation of mitotic cell cycle phase transition	biological_process	6	6318	8	15104	0.0113476	0.0286348	1.79297	LOC110444090;LOC110454817;LOC110456765;LOC110459619;LOC110466368;LOC110466825
GO:0030488	tRNA methylation	biological_process	14	6318	22	15104	0.0113583	0.0286482	1.52131	LOC110443871;LOC110445483;LOC110445761;LOC110445988;LOC110446873;LOC110447294;LOC110450085;LOC110450218;LOC110450440;LOC110459962;LOC110466064;LOC110466074;LOC110466092;LOC110442823
GO:0048208	COPII vesicle coating	biological_process	14	6318	22	15104	0.0113583	0.0286482	1.52131	LOC110443749;LOC110446421;LOC110446697;LOC110447583;LOC110447733;LOC110448742;LOC110450705;LOC110452725;LOC110453669;LOC110456747;LOC110459512;LOC110442477;LOC110463490;LOC110442889
GO:0006888	ER to Golgi vesicle-mediated transport	biological_process	53	6318	101	15104	0.0118304	0.0298322	1.25449	LOC110443749;LOC110444476;LOC110445079;LOC110446443;LOC110446470;LOC110446697;LOC110446911;LOC110447390;LOC110447616;LOC110447661;LOC110447733;LOC110447812;LOC110448535;LOC110448742;LOC110448876;LOC110448901;LOC110449893;LOC110450098;LOC110450706;LOC110450797;LOC110451586;LOC110451759;LOC110452257;LOC110452696;LOC110452725;LOC110452920;LOC110453228;LOC110453669;LOC110454181;LOC110454578;LOC110455…
GO:0016192	vesicle-mediated transport	biological_process	52	6318	99	15104	0.0121615	0.03066	1.25568	LOC110440359;LOC110443818;LOC110444990;LOC110445277;LOC110445410;LOC110445476;LOC110445923;LOC110446566;LOC110446910;LOC110447688;LOC110447741;LOC110448479;LOC110448901;LOC110449426;LOC110450062;LOC110451207;LOC110451585;LOC110451587;LOC110451589;LOC110452521;LOC110452647;LOC110454208;LOC110454771;LOC110455751;LOC110455936;LOC110456645;LOC110457008;LOC110457052;LOC110458053;LOC110458086;LOC110458…
GO:0006513	protein monoubiquitination	biological_process	15	6318	24	15104	0.012302	0.0309998	1.49414	LOC110446429;LOC110446697;LOC110448381;LOC110451924;LOC110454990;LOC110455856;LOC110457543;LOC110458309;LOC110442109;LOC110460754;LOC110462544;LOC110463400;LOC110464106;LOC110465099;LOC110465850
GO:0000290	deadenylation-dependent decapping of nuclear-transcribed mRNA	biological_process	4	6318	5	15104	0.0127949	0.0311828	1.9125	LOC110457243;LOC110459147;LOC110461244;LOC110461847
GO:0000466	maturation of 5.8S rRNA from tricistronic rRNA transcript (SSU-rRNA, 5.8S rRNA, LSU-rRNA)	biological_process	4	6318	5	15104	0.0127949	0.0311828	1.9125	LOC110446284;LOC110454306;LOC110457716;LOC110457830
GO:0000738	DNA catabolic process, exonucleolytic	biological_process	4	6318	5	15104	0.0127949	0.0311828	1.9125	LOC110445853;LOC110455424;LOC110458313;LOC110442209
GO:0000915	actomyosin contractile ring assembly	biological_process	4	6318	5	15104	0.0127949	0.0311828	1.9125	LOC110446589;LOC110455358;LOC110442067;LOC110463208
GO:0001522	pseudouridine synthesis	biological_process	4	6318	5	15104	0.0127949	0.0311828	1.9125	LOC110443882;LOC110446506;LOC110455352;LOC110462104
GO:0001919	regulation of receptor recycling	biological_process	4	6318	5	15104	0.0127949	0.0311828	1.9125	LOC110444524;LOC110446839;LOC110455472;LOC110459025
GO:0001967	suckling behavior	biological_process	4	6318	5	15104	0.0127949	0.0311828	1.9125	LOC110448137;LOC110451283;LOC110441590;LOC110454215
GO:0002043	blood vessel endothelial cell proliferation involved in sprouting angiogenesis	biological_process	4	6318	5	15104	0.0127949	0.0311828	1.9125	LOC110448978;LOC110454886;LOC110457900;LOC110467387
GO:0002268	follicular dendritic cell differentiation	biological_process	4	6318	5	15104	0.0127949	0.0311828	1.9125	LOC110453639;LOC110455694;LOC110460031;LOC110466050
GO:0002377	immunoglobulin production	biological_process	4	6318	5	15104	0.0127949	0.0311828	1.9125	LOC110453220;LOC110456765;LOC110463849;LOC110465338
GO:0002455	humoral immune response mediated by circulating immunoglobulin	biological_process	4	6318	5	15104	0.0127949	0.0311828	1.9125	LOC110453639;LOC110455694;LOC110460031;LOC110466050
GO:0005980	glycogen catabolic process	biological_process	4	6318	5	15104	0.0127949	0.0311828	1.9125	LOC110450475;LOC110459225;LOC110465491;LOC110466933
GO:0006111	regulation of gluconeogenesis	biological_process	4	6318	5	15104	0.0127949	0.0311828	1.9125	LOC110445359;LOC110455517;LOC110465549;LOC110467447
GO:0006228	UTP biosynthetic process	biological_process	4	6318	5	15104	0.0127949	0.0311828	1.9125	LOC110446546;LOC110449371;LOC110449620;LOC110465662
GO:0006739	NADP metabolic process	biological_process	4	6318	5	15104	0.0127949	0.0311828	1.9125	LOC110445883;LOC110459447;LOC110464670;LOC110443182
GO:0006807	nitrogen compound metabolic process	biological_process	4	6318	5	15104	0.0127949	0.0311828	1.9125	LOC110441771;LOC110463800;LOC110465583;LOC110465636
GO:0007023	post-chaperonin tubulin folding pathway	biological_process	4	6318	5	15104	0.0127949	0.0311828	1.9125	LOC110445544;LOC110445634;LOC110456764;LOC110461472
GO:0007292	female gamete generation	biological_process	4	6318	5	15104	0.0127949	0.0311828	1.9125	LOC110452317;LOC110456556;LOC110463226;LOC110466746
GO:0007617	mating behavior	biological_process	4	6318	5	15104	0.0127949	0.0311828	1.9125	LOC110451283;LOC110454215;LOC110463904;LOC110464588
GO:0008103	oocyte microtubule cytoskeleton polarization	biological_process	4	6318	5	15104	0.0127949	0.0311828	1.9125	LOC110457729;LOC110458440;LOC110461246;LOC110465861
GO:0009166	nucleotide catabolic process	biological_process	4	6318	5	15104	0.0127949	0.0311828	1.9125	LOC110450710;LOC110463598;LOC110466506;LOC110443222
GO:0010606	positive regulation of cytoplasmic mRNA processing body assembly	biological_process	4	6318	5	15104	0.0127949	0.0311828	1.9125	LOC110450788;LOC110457243;LOC110458273;LOC110465014
GO:0010883	regulation of lipid storage	biological_process	4	6318	5	15104	0.0127949	0.0311828	1.9125	LOC110447654;LOC110459762;LOC110461532;LOC110462177
GO:0014067	negative regulation of phosphatidylinositol 3-kinase signaling	biological_process	4	6318	5	15104	0.0127949	0.0311828	1.9125	LOC110450132;LOC110455629;LOC110441620;LOC110460925
GO:0014824	artery smooth muscle contraction	biological_process	4	6318	5	15104	0.0127949	0.0311828	1.9125	LOC110445466;LOC110452241;LOC110454908;LOC110458789
GO:0016446	somatic hypermutation of immunoglobulin genes	biological_process	4	6318	5	15104	0.0127949	0.0311828	1.9125	LOC110440243;LOC110447597;LOC110451511;LOC110451853
GO:0016570	histone modification	biological_process	4	6318	5	15104	0.0127949	0.0311828	1.9125	LOC110445704;LOC110447913;LOC110465850;LOC110466966
GO:0019882	antigen processing and presentation	biological_process	4	6318	5	15104	0.0127949	0.0311828	1.9125	LOC110443693;LOC110455576;LOC110458752;LOC110464903
GO:0021670	lateral ventricle development	biological_process	4	6318	5	15104	0.0127949	0.0311828	1.9125	LOC110449853;LOC110453606;LOC110456434;LOC110466767
GO:0021904	dorsal/ventral neural tube patterning	biological_process	4	6318	5	15104	0.0127949	0.0311828	1.9125	LOC110445585;LOC110448115;LOC110465760;LOC110466639
GO:0030422	production of siRNA involved in RNA interference	biological_process	4	6318	5	15104	0.0127949	0.0311828	1.9125	LOC110446500;LOC110447954;LOC110452896;LOC110461859
GO:0030719	P granule organization	biological_process	4	6318	5	15104	0.0127949	0.0311828	1.9125	LOC110441489;LOC110441734;LOC110461698;LOC110466787
GO:0031167	rRNA methylation	biological_process	4	6318	5	15104	0.0127949	0.0311828	1.9125	LOC110445954;LOC110451287;LOC110456426;LOC110457716
GO:0031293	membrane protein intracellular domain proteolysis	biological_process	4	6318	5	15104	0.0127949	0.0311828	1.9125	LOC110451426;LOC110453394;LOC110457572;LOC110443126
GO:0031468	nuclear envelope reassembly	biological_process	4	6318	5	15104	0.0127949	0.0311828	1.9125	LOC110452696;LOC110466409;LOC110466765;LOC110443230
GO:0031665	negative regulation of lipopolysaccharide-mediated signaling pathway	biological_process	4	6318	5	15104	0.0127949	0.0311828	1.9125	LOC110449464;LOC110451528;LOC110456082;LOC110461369
GO:0031953	negative regulation of protein autophosphorylation	biological_process	4	6318	5	15104	0.0127949	0.0311828	1.9125	LOC110443300;LOC110452607;LOC110461061;LOC110467226
GO:0032148	activation of protein kinase B activity	biological_process	4	6318	5	15104	0.0127949	0.0311828	1.9125	LOC110449722;LOC110452677;LOC110457900;LOC110460906
GO:0032288	myelin assembly	biological_process	4	6318	5	15104	0.0127949	0.0311828	1.9125	LOC110440402;LOC110447181;LOC110447694;LOC110449617
GO:0032967	positive regulation of collagen biosynthetic process	biological_process	4	6318	5	15104	0.0127949	0.0311828	1.9125	LOC110446560;LOC110454006;LOC110455072;LOC110442701
GO:0034982	mitochondrial protein processing	biological_process	4	6318	5	15104	0.0127949	0.0311828	1.9125	LOC110445650;LOC110456218;LOC110461656;LOC110466782
GO:0034983	peptidyl-lysine deacetylation	biological_process	4	6318	5	15104	0.0127949	0.0311828	1.9125	LOC110445278;LOC110447840;LOC110453222;LOC110466350
GO:0035148	tube formation	biological_process	4	6318	5	15104	0.0127949	0.0311828	1.9125	LOC110455629;LOC110456740;LOC110457900;LOC110458547
GO:0035278	miRNA mediated inhibition of translation	biological_process	4	6318	5	15104	0.0127949	0.0311828	1.9125	LOC110448566;LOC110452131;LOC110452701;LOC110464769
GO:0035456	response to interferon-beta	biological_process	4	6318	5	15104	0.0127949	0.0311828	1.9125	LOC110441290;LOC110453551;LOC110454999;LOC110463623
GO:0035493	SNARE complex assembly	biological_process	4	6318	5	15104	0.0127949	0.0311828	1.9125	LOC110448901;LOC110449027;LOC110463764;LOC110466982
GO:0035542	regulation of SNARE complex assembly	biological_process	4	6318	5	15104	0.0127949	0.0311828	1.9125	LOC110451082;LOC110451669;LOC110455283;LOC110461957
GO:0035562	negative regulation of chromatin binding	biological_process	4	6318	5	15104	0.0127949	0.0311828	1.9125	LOC110458090;LOC110464056;LOC110465606;LOC110443101
GO:0038096	Fc-gamma receptor signaling pathway involved in phagocytosis	biological_process	4	6318	5	15104	0.0127949	0.0311828	1.9125	LOC110461895;LOC110464388;LOC110466438;LOC110466942
GO:0042157	lipoprotein metabolic process	biological_process	4	6318	5	15104	0.0127949	0.0311828	1.9125	LOC110447465;LOC110457519;LOC110442797;LOC110467485
GO:0042692	muscle cell differentiation	biological_process	4	6318	5	15104	0.0127949	0.0311828	1.9125	LOC110445064;LOC110447864;LOC110448407;LOC110451544
GO:0043328	protein transport to vacuole involved in ubiquitin-dependent protein catabolic process via the multivesicular body sorting pathway	biological_process	4	6318	5	15104	0.0127949	0.0311828	1.9125	LOC110443662;LOC110458519;LOC110463171;LOC110463176
GO:0043330	response to exogenous dsRNA	biological_process	4	6318	5	15104	0.0127949	0.0311828	1.9125	LOC110458885;LOC110460504;LOC110460513;LOC110461316
GO:0045053	protein retention in Golgi apparatus	biological_process	4	6318	5	15104	0.0127949	0.0311828	1.9125	LOC110447735;LOC110453134;LOC110464758;LOC110464761
GO:0045064	T-helper 2 cell differentiation	biological_process	4	6318	5	15104	0.0127949	0.0311828	1.9125	LOC110453639;LOC110455694;LOC110460031;LOC110466050
GO:0045082	positive regulation of interleukin-10 biosynthetic process	biological_process	4	6318	5	15104	0.0127949	0.0311828	1.9125	LOC110453639;LOC110455694;LOC110460031;LOC110466050
GO:0045570	regulation of imaginal disc growth	biological_process	4	6318	5	15104	0.0127949	0.0311828	1.9125	LOC110443369;LOC110448531;LOC110448957;LOC110454095
GO:0045598	regulation of fat cell differentiation	biological_process	4	6318	5	15104	0.0127949	0.0311828	1.9125	LOC110452015;LOC110453222;LOC110442229;LOC110466350
GO:0046600	negative regulation of centriole replication	biological_process	4	6318	5	15104	0.0127949	0.0311828	1.9125	LOC110449200;LOC110452885;LOC110460610;LOC110461322
GO:0046655	folic acid metabolic process	biological_process	4	6318	5	15104	0.0127949	0.0311828	1.9125	LOC110447502;LOC110450395;LOC110452752;LOC110466922
GO:0046718	viral entry into host cell	biological_process	4	6318	5	15104	0.0127949	0.0311828	1.9125	LOC110450217;LOC110442006;LOC110463764;LOC110465747
GO:0046827	positive regulation of protein export from nucleus	biological_process	4	6318	5	15104	0.0127949	0.0311828	1.9125	LOC110450343;LOC110441564;LOC110456047;LOC110442551
GO:0048598	embryonic morphogenesis	biological_process	4	6318	5	15104	0.0127949	0.0311828	1.9125	LOC110446821;LOC110447179;LOC110448434;LOC110451661
GO:0048679	regulation of axon regeneration	biological_process	4	6318	5	15104	0.0127949	0.0311828	1.9125	LOC110454080;LOC110441994;LOC110460710;LOC110463791
GO:0048853	forebrain morphogenesis	biological_process	4	6318	5	15104	0.0127949	0.0311828	1.9125	LOC110449853;LOC110460018;LOC110442229;LOC110465760
GO:0051013	microtubule severing	biological_process	4	6318	5	15104	0.0127949	0.0311828	1.9125	LOC110449225;LOC110452696;LOC110461810;LOC110462056
GO:0051026	chiasma assembly	biological_process	4	6318	5	15104	0.0127949	0.0311828	1.9125	LOC110458579;LOC110460669;LOC110463537;LOC110465699
GO:0051044	positive regulation of membrane protein ectodomain proteolysis	biological_process	4	6318	5	15104	0.0127949	0.0311828	1.9125	LOC110450230;LOC110455973;LOC110456981;LOC110465454
GO:0051299	centrosome separation	biological_process	4	6318	5	15104	0.0127949	0.0311828	1.9125	LOC110452601;LOC110455567;LOC110460306;LOC110442917
GO:0051304	chromosome separation	biological_process	4	6318	5	15104	0.0127949	0.0311828	1.9125	LOC110449536;LOC110441559;LOC110459062;LOC110442923
GO:0051403	stress-activated MAPK cascade	biological_process	4	6318	5	15104	0.0127949	0.0311828	1.9125	LOC110444357;LOC110447070;LOC110461194;LOC110461316
GO:0051793	medium-chain fatty acid catabolic process	biological_process	4	6318	5	15104	0.0127949	0.0311828	1.9125	LOC110460252;LOC110464910;LOC110465952;LOC110467447
GO:0060613	fat pad development	biological_process	4	6318	5	15104	0.0127949	0.0311828	1.9125	LOC110445654;LOC110451193;LOC110453372;LOC110465903
GO:0061157	mRNA destabilization	biological_process	4	6318	5	15104	0.0127949	0.0311828	1.9125	LOC110451661;LOC110455566;LOC110464154;LOC110443235
GO:0071218	cellular response to misfolded protein	biological_process	4	6318	5	15104	0.0127949	0.0311828	1.9125	LOC110453222;LOC110455739;LOC110457543;LOC110467343
GO:0071907	determination of digestive tract left/right asymmetry	biological_process	4	6318	5	15104	0.0127949	0.0311828	1.9125	LOC110457864;LOC110461169;LOC110461498;LOC110465697
GO:0072594	establishment of protein localization to organelle	biological_process	4	6318	5	15104	0.0127949	0.0311828	1.9125	LOC110445904;LOC110465940;LOC110465959;LOC110467345
GO:0098779	positive regulation of mitophagy in response to mitochondrial depolarization	biological_process	4	6318	5	15104	0.0127949	0.0311828	1.9125	LOC110449722;LOC110453222;LOC110460906;LOC110463400
GO:1900034	regulation of cellular response to heat	biological_process	4	6318	5	15104	0.0127949	0.0311828	1.9125	LOC110448552;LOC110449090;LOC110463044;LOC110442957
GO:1900103	positive regulation of endoplasmic reticulum unfolded protein response	biological_process	4	6318	5	15104	0.0127949	0.0311828	1.9125	LOC110448330;LOC110460731;LOC110461955;LOC110466943
GO:1901838	positive regulation of transcription of nucleolar large rRNA by RNA polymerase I	biological_process	4	6318	5	15104	0.0127949	0.0311828	1.9125	LOC110443655;LOC110448263;LOC110456490;LOC110457083
GO:1903799	negative regulation of production of miRNAs involved in gene silencing by miRNA	biological_process	4	6318	5	15104	0.0127949	0.0311828	1.9125	LOC110446777;LOC110460925;LOC110464056;LOC110443021
GO:1903829	positive regulation of cellular protein localization	biological_process	4	6318	5	15104	0.0127949	0.0311828	1.9125	LOC110449031;LOC110453997;LOC110456969;LOC110458003
GO:1904153	negative regulation of retrograde protein transport, ER to cytosol	biological_process	4	6318	5	15104	0.0127949	0.0311828	1.9125	LOC110448137;LOC110441623;LOC110462044;LOC110465315
GO:1904851	positive regulation of establishment of protein localization to telomere	biological_process	4	6318	5	15104	0.0127949	0.0311828	1.9125	LOC110448382;LOC110452171;LOC110456313;LOC110462448
GO:2000727	positive regulation of cardiac muscle cell differentiation	biological_process	4	6318	5	15104	0.0127949	0.0311828	1.9125	LOC110445683;LOC110450343;LOC110453735;LOC110460610
GO:1901215	negative regulation of neuron death	biological_process	16	6318	26	15104	0.0130925	0.0318793	1.47116	LOC110440403;LOC110446575;LOC110450343;LOC110453087;LOC110453480;LOC110453607;LOC110453917;LOC110454080;LOC110456057;LOC110458061;LOC110459812;LOC110460372;LOC110463400;LOC110464789;LOC110465760;LOC110466624
GO:0006851	mitochondrial calcium ion transmembrane transport	biological_process	10	6318	15	15104	0.0137264	0.0333478	1.59375	LOC110445650;LOC110447506;LOC110453732;LOC110459353;LOC110460369;LOC110461656;LOC110464245;LOC110465100;LOC110466297;LOC110466704
GO:0009117	nucleotide metabolic process	biological_process	10	6318	15	15104	0.0137264	0.0333478	1.59375	LOC110448861;LOC110451434;LOC110452009;LOC110459730;LOC110459759;LOC110462166;LOC110464043;LOC110464152;LOC110464626;LOC110465208
GO:0035735	intraciliary transport involved in cilium assembly	biological_process	10	6318	15	15104	0.0137264	0.0333478	1.59375	LOC110444480;LOC110444491;LOC110446994;LOC110449120;LOC110452520;LOC110453882;LOC110454796;LOC110461568;LOC110462842;LOC110466142
GO:0044255	cellular lipid metabolic process	biological_process	10	6318	15	15104	0.0137264	0.0333478	1.59375	LOC110446777;LOC110447448;LOC110452015;LOC110441465;LOC110460252;LOC110461463;LOC110463198;LOC110464910;LOC110465952;LOC110466270
GO:0045475	locomotor rhythm	biological_process	10	6318	15	15104	0.0137264	0.0333478	1.59375	LOC110441511;LOC110455764;LOC110456875;LOC110456912;LOC110458440;LOC110459930;LOC110461516;LOC110463732;LOC110463904;LOC110464588
GO:1902216	positive regulation of interleukin-4-mediated signaling pathway	biological_process	10	6318	15	15104	0.0137264	0.0333478	1.59375	LOC110448733;LOC110450880;LOC110452051;LOC110452052;LOC110452186;LOC110453960;LOC110453965;LOC110454109;LOC110466436;LOC110466481
GO:0006469	negative regulation of protein kinase activity	biological_process	18	6318	30	15104	0.0142722	0.0346505	1.43438	LOC110440402;LOC110447699;LOC110449090;LOC110450042;LOC110451355;LOC110451820;LOC110452195;LOC110452697;LOC110454829;LOC110457900;LOC110460018;LOC110460392;LOC110460848;LOC110461312;LOC110463117;LOC110465159;LOC110467226;LOC110467286
GO:0010389	regulation of G2/M transition of mitotic cell cycle	biological_process	18	6318	30	15104	0.0142722	0.0346505	1.43438	LOC110444330;LOC110445385;LOC110446820;LOC110447652;LOC110450215;LOC110452885;LOC110455335;LOC110455657;LOC110458974;LOC110460713;LOC110462031;LOC110464771;LOC110465349;LOC110465641;LOC110466410;LOC110466479;LOC110467151;LOC110467474
GO:0010976	positive regulation of neuron projection development	biological_process	32	6318	58	15104	0.0145561	0.0353319	1.31897	LOC110440389;LOC110446205;LOC110447645;LOC110447694;LOC110448263;LOC110448720;LOC110449097;LOC110449620;LOC110450042;LOC110450615;LOC110451330;LOC110451521;LOC110451544;LOC110441313;LOC110441424;LOC110441456;LOC110453989;LOC110454266;LOC110455111;LOC110455629;LOC110455973;LOC110456046;LOC110458448;LOC110459789;LOC110459964;LOC110460018;LOC110461422;LOC110461581;LOC110462535;LOC110463513;LOC110442…
GO:0002244	hematopoietic progenitor cell differentiation	biological_process	19	6318	32	15104	0.0146902	0.0356254	1.41944	LOC110443350;LOC110443381;LOC110446875;LOC110447688;LOC110447697;LOC110448115;LOC110448131;LOC110449927;LOC110452500;LOC110453732;LOC110454714;LOC110441891;LOC110442075;LOC110461023;LOC110442366;LOC110463845;LOC110464454;LOC110466965;LOC110467141
GO:0007050	cell cycle arrest	biological_process	19	6318	32	15104	0.0146902	0.0356254	1.41944	LOC110440402;LOC110444656;LOC110447911;LOC110448381;LOC110448552;LOC110449432;LOC110449543;LOC110451851;LOC110452321;LOC110452357;LOC110452557;LOC110441991;LOC110460162;LOC110461194;LOC110463523;LOC110466031;LOC110442625;LOC110442702;LOC110466943
GO:0090307	mitotic spindle assembly	biological_process	19	6318	32	15104	0.0146902	0.0356254	1.41944	LOC110446589;LOC110446968;LOC110447871;LOC110448243;LOC110448475;LOC110448898;LOC110452601;LOC110454577;LOC110460306;LOC110461609;LOC110461633;LOC110462164;LOC110464540;LOC110464683;LOC110465904;LOC110465940;LOC110465959;LOC110442834;LOC110467151
GO:0016236	macroautophagy	biological_process	20	6318	34	15104	0.0150113	0.0363797	1.40625	LOC110443348;LOC110447030;LOC110448381;LOC110448814;LOC110449287;LOC110449722;LOC110454586;LOC110457796;LOC110457838;LOC110459058;LOC110460906;LOC110461275;LOC110462643;LOC110462940;LOC110463171;LOC110463199;LOC110463575;LOC110466640;LOC110466690;LOC110467230
GO:0031122	cytoplasmic microtubule organization	biological_process	20	6318	34	15104	0.0150113	0.0363797	1.40625	LOC110443581;LOC110447149;LOC110447431;LOC110448696;LOC110448721;LOC110448788;LOC110448898;LOC110452070;LOC110452441;LOC110452696;LOC110452706;LOC110454634;LOC110454796;LOC110455658;LOC110459606;LOC110442229;LOC110461633;LOC110462010;LOC110462164;LOC110467226
GO:0006986	response to unfolded protein	biological_process	23	6318	40	15104	0.0155054	0.0375437	1.37461	LOC110444427;LOC110440874;LOC110448442;LOC110448976;LOC110449183;LOC110449690;LOC110450199;LOC110450302;LOC110452321;LOC110453220;LOC110455629;LOC110455912;LOC110456057;LOC110442103;LOC110442197;LOC110460340;LOC110462795;LOC110463400;LOC110464542;LOC110465233;LOC110465516;LOC110466275;LOC110466472
GO:0007249	I-kappaB kinase/NF-kappaB signaling	biological_process	11	6318	17	15104	0.0158283	0.0382571	1.54688	LOC110446505;LOC110449464;LOC110450561;LOC110453639;LOC110454767;LOC110455694;LOC110459052;LOC110460031;LOC110463849;LOC110465122;LOC110466050
GO:0007405	neuroblast proliferation	biological_process	11	6318	17	15104	0.0158283	0.0382571	1.54688	LOC110447645;LOC110451579;LOC110455567;LOC110455657;LOC110441891;LOC110442256;LOC110461422;LOC110463208;LOC110464682;LOC110466139;LOC110442773
GO:0016319	mushroom body development	biological_process	11	6318	17	15104	0.0158283	0.0382571	1.54688	LOC110444335;LOC110445886;LOC110447174;LOC110441582;LOC110455567;LOC110458159;LOC110459909;LOC110442100;LOC110465029;LOC110466349;LOC110467075
GO:0045880	positive regulation of smoothened signaling pathway	biological_process	11	6318	17	15104	0.0158283	0.0382571	1.54688	LOC110445884;LOC110446278;LOC110446700;LOC110455749;LOC110458661;LOC110442208;LOC110462016;LOC110462842;LOC110465760;LOC110442880;LOC110443148
GO:0071480	cellular response to gamma radiation	biological_process	11	6318	17	15104	0.0158283	0.0382571	1.54688	LOC110446777;LOC110451602;LOC110451698;LOC110454266;LOC110460148;LOC110461194;LOC110461954;LOC110466153;LOC110442707;LOC110442787;LOC110443173
GO:0006310	DNA recombination	biological_process	40	6318	75	15104	0.0166692	0.0400857	1.275	LOC110443901;LOC110445138;LOC110445751;LOC110447633;LOC110449531;LOC110449536;LOC110449853;LOC110450376;LOC110450633;LOC110451145;LOC110451602;LOC110451698;LOC110453235;LOC110453916;LOC110455111;LOC110455133;LOC110441665;LOC110441710;LOC110456855;LOC110459244;LOC110442209;LOC110460112;LOC110460113;LOC110461313;LOC110461325;LOC110461954;LOC110462131;LOC110463090;LOC110463095;LOC110442398;LOC110463…
GO:0000289	nuclear-transcribed mRNA poly(A) tail shortening	biological_process	7	6318	10	15104	0.0166885	0.0400857	1.67344	LOC110450788;LOC110453890;LOC110454399;LOC110457243;LOC110458273;LOC110461847;LOC110465014
GO:0006515	protein quality control for misfolded or incompletely synthesized proteins	biological_process	7	6318	10	15104	0.0166885	0.0400857	1.67344	LOC110451944;LOC110453222;LOC110455739;LOC110456218;LOC110457543;LOC110442176;LOC110467343
GO:0022904	respiratory electron transport chain	biological_process	7	6318	10	15104	0.0166885	0.0400857	1.67344	LOC110440298;LOC110449722;LOC110450560;LOC110450908;LOC110451231;LOC110460906;LOC110466474
GO:0030330	DNA damage response, signal transduction by p53 class mediator	biological_process	7	6318	10	15104	0.0166885	0.0400857	1.67344	LOC110453639;LOC110455694;LOC110441810;LOC110459244;LOC110460031;LOC110466050;LOC110466769
GO:0034314	Arp2/3 complex-mediated actin nucleation	biological_process	7	6318	10	15104	0.0166885	0.0400857	1.67344	LOC110449577;LOC110451348;LOC110452907;LOC110454919;LOC110460162;LOC110466942;LOC110443204
GO:0034620	cellular response to unfolded protein	biological_process	7	6318	10	15104	0.0166885	0.0400857	1.67344	LOC110451426;LOC110453221;LOC110442103;LOC110462078;LOC110466275;LOC110466472;LOC110466943
GO:0035338	long-chain fatty-acyl-CoA biosynthetic process	biological_process	7	6318	10	15104	0.0166885	0.0400857	1.67344	LOC110445441;LOC110445491;LOC110453659;LOC110458019;LOC110458363;LOC110461543;LOC110463293
GO:0050709	negative regulation of protein secretion	biological_process	7	6318	10	15104	0.0166885	0.0400857	1.67344	LOC110445923;LOC110446009;LOC110441136;LOC110450261;LOC110454080;LOC110456043;LOC110461151
GO:0051438	regulation of ubiquitin-protein transferase activity	biological_process	7	6318	10	15104	0.0166885	0.0400857	1.67344	LOC110446606;LOC110446698;LOC110448798;LOC110441105;LOC110450600;LOC110451541;LOC110451910
GO:0051444	negative regulation of ubiquitin-protein transferase activity	biological_process	7	6318	10	15104	0.0166885	0.0400857	1.67344	LOC110448115;LOC110451630;LOC110451631;LOC110451632;LOC110455400;LOC110441862;LOC110459139
GO:0060294	cilium movement involved in cell motility	biological_process	7	6318	10	15104	0.0166885	0.0400857	1.67344	LOC110446278;LOC110451885;LOC110453897;LOC110455083;LOC110455910;LOC110456048;LOC110456738
GO:0060996	dendritic spine development	biological_process	7	6318	10	15104	0.0166885	0.0400857	1.67344	LOC110447419;LOC110447908;LOC110454131;LOC110458363;LOC110461376;LOC110461736;LOC110465906
GO:0061025	membrane fusion	biological_process	7	6318	10	15104	0.0166885	0.0400857	1.67344	LOC110443348;LOC110449827;LOC110453669;LOC110463926;LOC110466765;LOC110466910;LOC110467226
GO:0070932	histone H3 deacetylation	biological_process	7	6318	10	15104	0.0166885	0.0400857	1.67344	LOC110444107;LOC110447655;LOC110450709;LOC110451205;LOC110459062;LOC110466350;LOC110466366
GO:0071028	nuclear mRNA surveillance	biological_process	7	6318	10	15104	0.0166885	0.0400857	1.67344	LOC110447469;LOC110449527;LOC110449947;LOC110457214;LOC110458873;LOC110459685;LOC110442937
GO:0098719	sodium ion import across plasma membrane	biological_process	7	6318	10	15104	0.0166885	0.0400857	1.67344	LOC110447908;LOC110455817;LOC110457039;LOC110457109;LOC110461493;LOC110462655;LOC110463235
GO:1901800	positive regulation of proteasomal protein catabolic process	biological_process	7	6318	10	15104	0.0166885	0.0400857	1.67344	LOC110455101;LOC110455629;LOC110457202;LOC110459164;LOC110462177;LOC110463400;LOC110442680
GO:2000114	regulation of establishment of cell polarity	biological_process	7	6318	10	15104	0.0166885	0.0400857	1.67344	LOC110443579;LOC110446834;LOC110451728;LOC110456645;LOC110458547;LOC110458795;LOC110463285
GO:2000637	positive regulation of gene silencing by miRNA	biological_process	7	6318	10	15104	0.0166885	0.0400857	1.67344	LOC110450811;LOC110451043;LOC110451881;LOC110455353;LOC110455806;LOC110464154;LOC110464769
GO:2001237	negative regulation of extrinsic apoptotic signaling pathway	biological_process	7	6318	10	15104	0.0166885	0.0400857	1.67344	LOC110440499;LOC110444653;LOC110448814;LOC110441436;LOC110441597;LOC110457708;LOC110465141
GO:0007052	mitotic spindle organization	biological_process	12	6318	19	15104	0.0175724	0.0420969	1.50987	LOC110446999;LOC110449920;LOC110451538;LOC110452280;LOC110453839;LOC110455765;LOC110456128;LOC110441891;LOC110463211;LOC110442834;LOC110442847;LOC110466967
GO:0007269	neurotransmitter secretion	biological_process	12	6318	19	15104	0.0175724	0.0420969	1.50987	LOC110448041;LOC110455751;LOC110456312;LOC110457963;LOC110459221;LOC110459613;LOC110459762;LOC110442041;LOC110442232;LOC110461523;LOC110464595;LOC110465765
GO:0008630	intrinsic apoptotic signaling pathway in response to DNA damage	biological_process	12	6318	19	15104	0.0175724	0.0420969	1.50987	LOC110451511;LOC110451548;LOC110454999;LOC110456765;LOC110458103;LOC110460859;LOC110461426;LOC110461570;LOC110461955;LOC110466031;LOC110466454;LOC110443173
GO:0016573	histone acetylation	biological_process	12	6318	19	15104	0.0175724	0.0420969	1.50987	LOC110445618;LOC110445619;LOC110447131;LOC110448322;LOC110448694;LOC110448947;LOC110451818;LOC110455353;LOC110456666;LOC110442223;LOC110461359;LOC110462991
GO:0018108	peptidyl-tyrosine phosphorylation	biological_process	12	6318	19	15104	0.0175724	0.0420969	1.50987	LOC110443857;LOC110447179;LOC110447955;LOC110451608;LOC110453520;LOC110455387;LOC110455393;LOC110456552;LOC110462605;LOC110463305;LOC110442551;LOC110442668
GO:0035108	limb morphogenesis	biological_process	12	6318	19	15104	0.0175724	0.0420969	1.50987	LOC110446821;LOC110450042;LOC110452280;LOC110454227;LOC110454515;LOC110457864;LOC110442192;LOC110461955;LOC110463037;LOC110466639;LOC110466767;LOC110442668
GO:0036498	IRE1-mediated unfolded protein response	biological_process	12	6318	19	15104	0.0175724	0.0420969	1.50987	LOC110450534;LOC110452290;LOC110458637;LOC110459549;LOC110463202;LOC110464135;LOC110464771;LOC110465522;LOC110466479;LOC110466768;LOC110442828;LOC110466943
GO:0045773	positive regulation of axon extension	biological_process	12	6318	19	15104	0.0175724	0.0420969	1.50987	LOC110440402;LOC110447232;LOC110450343;LOC110451728;LOC110452842;LOC110441862;LOC110457405;LOC110458159;LOC110460797;LOC110464314;LOC110465940;LOC110465959
GO:0051443	positive regulation of ubiquitin-protein transferase activity	biological_process	12	6318	19	15104	0.0175724	0.0420969	1.50987	LOC110444514;LOC110445654;LOC110449722;LOC110450559;LOC110451193;LOC110453372;LOC110455658;LOC110457202;LOC110458000;LOC110460906;LOC110462177;LOC110467343
GO:0060336	negative regulation of interferon-gamma-mediated signaling pathway	biological_process	12	6318	19	15104	0.0175724	0.0420969	1.50987	LOC110448733;LOC110450880;LOC110451355;LOC110452051;LOC110452052;LOC110452186;LOC110453960;LOC110453965;LOC110454109;LOC110462105;LOC110466436;LOC110466481
GO:0072659	protein localization to plasma membrane	biological_process	35	6318	65	15104	0.0187427	0.0448806	1.28726	LOC110444917;LOC110445410;LOC110445952;LOC110446561;LOC110447077;LOC110447583;LOC110448539;LOC110450042;LOC110450132;LOC110450423;LOC110454483;LOC110454997;LOC110455536;LOC110455732;LOC110456710;LOC110457008;LOC110457861;LOC110459127;LOC110459613;LOC110442222;LOC110461061;LOC110461523;LOC110461657;LOC110462306;LOC110463044;LOC110463148;LOC110463283;LOC110465587;LOC110465940;LOC110465959;LOC110466…
GO:0008654	phospholipid biosynthetic process	biological_process	13	6318	21	15104	0.0189953	0.0454553	1.47991	LOC110445626;LOC110447083;LOC110449926;LOC110450007;LOC110451230;LOC110452228;LOC110453919;LOC110459282;LOC110461131;LOC110462048;LOC110462952;LOC110464173;LOC110464454
GO:0006303	double-strand break repair via nonhomologous end joining	biological_process	14	6318	23	15104	0.0201367	0.0481334	1.45517	LOC110449409;LOC110450117;LOC110450608;LOC110441385;LOC110453742;LOC110453916;LOC110441665;LOC110458595;LOC110460859;LOC110461426;LOC110461954;LOC110462429;LOC110464557;LOC110466153
GO:0006611	protein export from nucleus	biological_process	14	6318	23	15104	0.0201367	0.0481334	1.45517	LOC110443652;LOC110443962;LOC110444751;LOC110449861;LOC110441081;LOC110450343;LOC110451921;LOC110456047;LOC110460062;LOC110462304;LOC110464055;LOC110464128;LOC110467226;LOC110467254
GO:0046854	phosphatidylinositol phosphorylation	biological_process	14	6318	23	15104	0.0201367	0.0481334	1.45517	LOC110445315;LOC110447041;LOC110448330;LOC110440966;LOC110450423;LOC110450896;LOC110452837;LOC110441528;LOC110459779;LOC110442222;LOC110465846;LOC110466079;LOC110467006;LOC110467154
GO:0002177	manchette	cellular_component	6	6318	6	15104	0	0	2.39063	LOC110445153;LOC110453882;LOC110454634;LOC110460514;LOC110464586;LOC110442862
GO:0005746	mitochondrial respiratory chain	cellular_component	4	6318	4	15104	0	0	2.39063	LOC110445882;LOC110447338;LOC110453098;LOC110461891
GO:0005845	mRNA cap binding complex	cellular_component	5	6318	5	15104	0	0	2.39063	LOC110447042;LOC110452131;LOC110459147;LOC110463770;LOC110467061
GO:0008023	transcription elongation factor complex	cellular_component	11	6318	11	15104	0	0	2.39063	LOC110445158;LOC110440571;LOC110447820;LOC110447945;LOC110448508;LOC110453760;LOC110453780;LOC110460938;LOC110461187;LOC110463482;LOC110467413
GO:0030123	AP-3 adaptor complex	cellular_component	6	6318	6	15104	0	0	2.39063	LOC110448479;LOC110451082;LOC110454208;LOC110455283;LOC110455936;LOC110456060
GO:0030991	intraciliary transport particle A	cellular_component	7	6318	7	15104	0	0	2.39063	LOC110444491;LOC110445890;LOC110449120;LOC110454772;LOC110455966;LOC110463037;LOC110442569
GO:0031262	Ndc80 complex	cellular_component	4	6318	4	15104	0	0	2.39063	LOC110450618;LOC110451538;LOC110453802;LOC110463211
GO:0031931	TORC1 complex	cellular_component	7	6318	7	15104	0	0	2.39063	LOC110444329;LOC110448263;LOC110448549;LOC110448552;LOC110449090;LOC110455315;LOC110457424
GO:0033276	transcription factor TFTC complex	cellular_component	7	6318	7	15104	0	0	2.39063	LOC110446981;LOC110451818;LOC110454296;LOC110454829;LOC110442223;LOC110460610;LOC110462222
GO:0043194	axon initial segment	cellular_component	4	6318	4	15104	0	0	2.39063	LOC110444042;LOC110445064;LOC110446561;LOC110462535
GO:0043296	apical junction complex	cellular_component	5	6318	5	15104	0	0	2.39063	LOC110443316;LOC110445987;LOC110447164;LOC110460765;LOC110467410
GO:0044545	NSL complex	cellular_component	4	6318	4	15104	0	0	2.39063	LOC110449631;LOC110456855;LOC110457198;LOC110443051
GO:0044666	MLL3/4 complex	cellular_component	4	6318	4	15104	0	0	2.39063	LOC110459597;LOC110460322;LOC110464287;LOC110466209
GO:0070761	pre-snoRNP complex	cellular_component	5	6318	5	15104	0	0	2.39063	LOC110453780;LOC110459369;LOC110462320;LOC110464059;LOC110442969
GO:0071203	WASH complex	cellular_component	7	6318	7	15104	0	0	2.39063	LOC110443854;LOC110447422;LOC110449577;LOC110452640;LOC110454267;LOC110456046;LOC110458006
GO:0071541	eukaryotic translation initiation factor 3 complex, eIF3m	cellular_component	5	6318	5	15104	0	0	2.39063	LOC110449564;LOC110460043;LOC110461366;LOC110462077;LOC110465230
GO:0098843	postsynaptic endocytic zone	cellular_component	4	6318	4	15104	0	0	2.39063	LOC110448577;LOC110459623;LOC110460828;LOC110460829
GO:1990452	Parkin-FBXW7-Cul1 ubiquitin ligase complex	cellular_component	4	6318	4	15104	0	0	2.39063	LOC110451924;LOC110457202;LOC110462177;LOC110463400
GO:0005829	cytosol	cellular_component	1329	6318	2378	15104	1.53171e-51	4.67014e-51	1.33606	LOC110440277;LOC110440339;LOC110440381;LOC110440402;LOC110440499;LOC110440505;LOC110443277;LOC110443300;LOC110443316;LOC110443337;LOC110443338;LOC110443348;LOC110443389;LOC110443406;LOC110443407;LOC110443414;LOC110443418;LOC110443425;LOC110443472;LOC110443491;LOC110443557;LOC110443583;LOC110443615;LOC110443645;LOC110443661;LOC110443663;LOC110443683;LOC110443693;LOC110443724;LOC110443744;LOC110443…
GO:0005634	nucleus	cellular_component	1604	6318	3072	15104	4.69604e-39	1.43141e-38	1.24823	LOC110440239;LOC110440243;LOC110440257;LOC110440261;LOC110440277;LOC110440364;LOC110440381;LOC110440382;LOC110440403;LOC110440414;LOC110440467;LOC110440473;LOC110440479;LOC110440516;LOC110440544;LOC110443277;LOC110443300;LOC110443333;LOC110443337;LOC110443338;LOC110443354;LOC110443388;LOC110443406;LOC110443407;LOC110443491;LOC110443508;LOC110443550;LOC110443557;LOC110443573;LOC110443581;LOC110443…
GO:0005654	nucleoplasm	cellular_component	723	6318	1296	15104	1.50658e-26	4.58964e-26	1.33366	LOC110440243;LOC110440261;LOC110440339;LOC110440381;LOC110440402;LOC110443340;LOC110443354;LOC110443407;LOC110443449;LOC110443462;LOC110443491;LOC110443561;LOC110443573;LOC110443583;LOC110443603;LOC110443663;LOC110443667;LOC110443750;LOC110443779;LOC110443784;LOC110443818;LOC110443857;LOC110443895;LOC110443905;LOC110443962;LOC110444090;LOC110444275;LOC110444331;LOC110444357;LOC110444476;LOC110444…
GO:0005737	cytoplasm	cellular_component	1740	6318	3516	15104	5.09891e-26	1.55289e-25	1.18308	LOC110440238;LOC110440243;LOC110440261;LOC110440267;LOC110440339;LOC110440383;LOC110440386;LOC110440403;LOC110440408;LOC110440414;LOC110440435;LOC110440478;LOC110440479;LOC110440491;LOC110440495;LOC110440519;LOC110440562;LOC110443294;LOC110443295;LOC110443300;LOC110443316;LOC110443333;LOC110443334;LOC110443337;LOC110443341;LOC110443347;LOC110443348;LOC110443350;LOC110443354;LOC110443382;LOC110443…
GO:0005813	centrosome	cellular_component	210	6318	302	15104	2.58841e-23	7.88089e-23	1.66236	LOC110440478;LOC110443333;LOC110443387;LOC110443594;LOC110443645;LOC110443901;LOC110443902;LOC110444330;LOC110444357;LOC110444480;LOC110444491;LOC110444774;LOC110445108;LOC110445135;LOC110445151;LOC110445153;LOC110445266;LOC110445385;LOC110445513;LOC110445685;LOC110445853;LOC110445890;LOC110446003;LOC110446457;LOC110446545;LOC110446644;LOC110446968;LOC110446979;LOC110446994;LOC110446999;LOC110447…
GO:0005730	nucleolus	cellular_component	293	6318	484	15104	1.38523e-17	4.21521e-17	1.44722	LOC110443527;LOC110443686;LOC110443744;LOC110443748;LOC110443750;LOC110443777;LOC110443796;LOC110443871;LOC110444415;LOC110445195;LOC110445207;LOC110445341;LOC110445360;LOC110445544;LOC110445575;LOC110445598;LOC110445629;LOC110445634;LOC110445835;LOC110445954;LOC110445955;LOC110446008;LOC110446048;LOC110446077;LOC110446120;LOC110446163;LOC110446209;LOC110446275;LOC110446337;LOC110446873;LOC110446…
GO:0005739	mitochondrion	cellular_component	455	6318	843	15104	1.1104e-13	3.37701e-13	1.29032	LOC110440265;LOC110440277;LOC110440298;LOC110440389;LOC110440440;LOC110440499;LOC110440509;LOC110443337;LOC110443369;LOC110443407;LOC110443462;LOC110443496;LOC110443526;LOC110443535;LOC110443550;LOC110443603;LOC110443777;LOC110443784;LOC110443807;LOC110443968;LOC110444331;LOC110444466;LOC110444653;LOC110444656;LOC110444662;LOC110444715;LOC110444748;LOC110444758;LOC110444928;LOC110445084;LOC110445…
GO:0005814	centriole	cellular_component	80	6318	110	15104	1.15033e-11	3.49553e-11	1.73864	LOC110440541;LOC110443594;LOC110444253;LOC110444330;LOC110445135;LOC110445385;LOC110445685;LOC110446545;LOC110446963;LOC110446999;LOC110447124;LOC110447188;LOC110447462;LOC110447652;LOC110447703;LOC110448243;LOC110448348;LOC110449119;LOC110449200;LOC110449294;LOC110449457;LOC110449458;LOC110449469;LOC110449522;LOC110449694;LOC110449929;LOC110450168;LOC110450250;LOC110450309;LOC110451031;LOC110451…
GO:0005856	cytoskeleton	cellular_component	135	6318	214	15104	9.56046e-11	2.90352e-10	1.50811	LOC110443316;LOC110443769;LOC110443818;LOC110444495;LOC110445252;LOC110445359;LOC110445674;LOC110445675;LOC110445782;LOC110445884;LOC110445987;LOC110446100;LOC110446280;LOC110446410;LOC110446496;LOC110447016;LOC110447164;LOC110447186;LOC110447326;LOC110447524;LOC110447660;LOC110448127;LOC110448173;LOC110448455;LOC110448577;LOC110448588;LOC110449120;LOC110449278;LOC110449425;LOC110449722;LOC110449…
GO:0005930	axoneme	cellular_component	54	6318	69	15104	1.32184e-10	4.01332e-10	1.87093	LOC110443348;LOC110443883;LOC110444491;LOC110445361;LOC110445476;LOC110445884;LOC110445890;LOC110446278;LOC110446417;LOC110446821;LOC110446834;LOC110447030;LOC110447191;LOC110447300;LOC110448250;LOC110448735;LOC110449469;LOC110449781;LOC110450466;LOC110450546;LOC110451218;LOC110451730;LOC110451885;LOC110453606;LOC110455083;LOC110455348;LOC110455722;LOC110455765;LOC110455910;LOC110456434;LOC110456…
GO:0005759	mitochondrial matrix	cellular_component	120	6318	197	15104	1.98008e-08	5.99671e-08	1.45622	LOC110440277;LOC110440488;LOC110443462;LOC110443799;LOC110443882;LOC110444331;LOC110444466;LOC110445131;LOC110445278;LOC110445623;LOC110445647;LOC110445835;LOC110445869;LOC110445954;LOC110445990;LOC110446210;LOC110446282;LOC110446333;LOC110446413;LOC110447145;LOC110447332;LOC110447333;LOC110447840;LOC110447921;LOC110448139;LOC110448582;LOC110448617;LOC110450563;LOC110450758;LOC110450766;LOC110451…
GO:0031965	nuclear membrane	cellular_component	98	6318	155	15104	2.27917e-08	6.89864e-08	1.5115	LOC110440308;LOC110440339;LOC110443668;LOC110443741;LOC110443751;LOC110444322;LOC110445195;LOC110445250;LOC110445263;LOC110445693;LOC110446905;LOC110448172;LOC110448814;LOC110448837;LOC110448946;LOC110449442;LOC110449450;LOC110449668;LOC110449676;LOC110449769;LOC110441081;LOC110450214;LOC110450256;LOC110450257;LOC110450526;LOC110450702;LOC110451311;LOC110451337;LOC110451720;LOC110451725;LOC110452…
GO:0016607	nuclear speck	cellular_component	137	6318	231	15104	2.55758e-08	7.73919e-08	1.41782	LOC110443583;LOC110443615;LOC110443731;LOC110445263;LOC110445359;LOC110445618;LOC110445619;LOC110445683;LOC110445759;LOC110445852;LOC110446127;LOC110446220;LOC110446821;LOC110446843;LOC110446981;LOC110447180;LOC110447356;LOC110447368;LOC110447570;LOC110447620;LOC110447929;LOC110447945;LOC110448075;LOC110448131;LOC110448612;LOC110448737;LOC110448903;LOC110449031;LOC110449097;LOC110449198;LOC110449…
GO:0036064	ciliary basal body	cellular_component	69	6318	102	15104	3.80715e-08	1.15171e-07	1.61719	LOC110443333;LOC110443387;LOC110443388;LOC110443594;LOC110444330;LOC110444480;LOC110444491;LOC110445135;LOC110445385;LOC110445466;LOC110445476;LOC110445830;LOC110445890;LOC110445911;LOC110446278;LOC110446475;LOC110446963;LOC110446994;LOC110447191;LOC110447256;LOC110447652;LOC110447740;LOC110447791;LOC110448243;LOC110448348;LOC110448735;LOC110448750;LOC110448977;LOC110449294;LOC110449469;LOC110449…
GO:0005871	kinesin complex	cellular_component	30	6318	36	15104	5.03078e-08	1.52103e-07	1.99219	LOC110444524;LOC110444598;LOC110445476;LOC110440622;LOC110446839;LOC110446867;LOC110446965;LOC110447871;LOC110448475;LOC110449436;LOC110450240;LOC110450834;LOC110441505;LOC110453603;LOC110454909;LOC110455229;LOC110455295;LOC110455657;LOC110458105;LOC110458366;LOC110459109;LOC110459589;LOC110442067;LOC110462920;LOC110463124;LOC110465554;LOC110466357;LOC110442834;LOC110466967;LOC110467384
GO:0032040	small-subunit processome	cellular_component	27	6318	32	15104	1.117e-07	3.37624e-07	2.01709	LOC110445195;LOC110445575;LOC110445955;LOC110448618;LOC110449161;LOC110449852;LOC110451122;LOC110451588;LOC110452505;LOC110452983;LOC110453737;LOC110457522;LOC110457523;LOC110459439;LOC110459591;LOC110461734;LOC110462320;LOC110463073;LOC110463306;LOC110464524;LOC110466057;LOC110466626;LOC110442650;LOC110442901;LOC110467480;LOC110467496;LOC110442969
GO:0005925	focal adhesion	cellular_component	81	6318	133	15104	2.95308e-06	8.8962e-06	1.45595	LOC110440402;LOC110443300;LOC110443581;LOC110443640;LOC110446100;LOC110446410;LOC110440781;LOC110446786;LOC110446910;LOC110447382;LOC110447518;LOC110447574;LOC110447955;LOC110448539;LOC110448791;LOC110448824;LOC110449068;LOC110449861;LOC110449966;LOC110450125;LOC110450747;LOC110452090;LOC110452383;LOC110453008;LOC110453707;LOC110453997;LOC110454287;LOC110454289;LOC110454309;LOC110454771;LOC110454…
GO:0071339	MLL1 complex	cellular_component	18	6318	21	15104	4.84366e-06	1.45794e-05	2.04911	LOC110443354;LOC110447131;LOC110447572;LOC110448603;LOC110450376;LOC110451311;LOC110454829;LOC110455133;LOC110455671;LOC110441894;LOC110456855;LOC110457198;LOC110462487;LOC110463205;LOC110464287;LOC110465121;LOC110467066;LOC110467296
GO:0005743	mitochondrial inner membrane	cellular_component	123	6318	219	15104	6.37309e-06	1.91724e-05	1.34268	LOC110440277;LOC110440420;LOC110440523;LOC110443526;LOC110443535;LOC110443968;LOC110444331;LOC110444748;LOC110445278;LOC110445650;LOC110445882;LOC110445883;LOC110446030;LOC110446403;LOC110447145;LOC110447338;LOC110447506;LOC110447606;LOC110447658;LOC110447716;LOC110448139;LOC110448860;LOC110449067;LOC110449109;LOC110449172;LOC110449722;LOC110449924;LOC110441018;LOC110441074;LOC110441243;LOC110450…
GO:0005874	microtubule	cellular_component	151	6318	277	15104	6.94914e-06	2.08821e-05	1.3032	LOC110440386;LOC110443639;LOC110443645;LOC110443883;LOC110443895;LOC110443902;LOC110444052;LOC110444207;LOC110444294;LOC110444524;LOC110444598;LOC110444868;LOC110445064;LOC110445135;LOC110445151;LOC110445249;LOC110445476;LOC110445544;LOC110445634;LOC110445640;LOC110445884;LOC110446278;LOC110440622;LOC110446839;LOC110446867;LOC110446965;LOC110446976;LOC110447164;LOC110447188;LOC110447871;LOC110447…
GO:0030176	integral component of endoplasmic reticulum membrane	cellular_component	57	6318	89	15104	7.19429e-06	2.16068e-05	1.53108	LOC110440482;LOC110443488;LOC110444427;LOC110445441;LOC110445491;LOC110445585;LOC110445906;LOC110440874;LOC110446777;LOC110446911;LOC110447237;LOC110447960;LOC110448028;LOC110448137;LOC110448750;LOC110448836;LOC110449130;LOC110449408;LOC110449690;LOC110449926;LOC110451141;LOC110451426;LOC110451512;LOC110452920;LOC110441525;LOC110454515;LOC110454740;LOC110455058;LOC110455242;LOC110455685;LOC110458…
GO:0030659	cytoplasmic vesicle membrane	cellular_component	57	6318	89	15104	7.19429e-06	2.16068e-05	1.53108	LOC110443775;LOC110443818;LOC110445632;LOC110445812;LOC110446727;LOC110448078;LOC110448287;LOC110448455;LOC110448479;LOC110448783;LOC110448823;LOC110449014;LOC110449436;LOC110449606;LOC110449617;LOC110450230;LOC110450968;LOC110451333;LOC110451852;LOC110452396;LOC110453285;LOC110441507;LOC110453603;LOC110454287;LOC110454289;LOC110454779;LOC110454821;LOC110455307;LOC110455960;LOC110457230;LOC110457…
GO:0005694	chromosome	cellular_component	69	6318	112	15104	7.78949e-06	2.33814e-05	1.4728	LOC110440243;LOC110440498;LOC110443731;LOC110444218;LOC110445575;LOC110445641;LOC110445834;LOC110445984;LOC110440815;LOC110446865;LOC110447433;LOC110448131;LOC110448485;LOC110448559;LOC110448603;LOC110448982;LOC110449275;LOC110449536;LOC110450265;LOC110451122;LOC110451602;LOC110451698;LOC110451716;LOC110451789;LOC110441367;LOC110441436;LOC110453660;LOC110453666;LOC110453899;LOC110453916;LOC110454…
GO:0048471	perinuclear region of cytoplasm	cellular_component	222	6318	428	15104	8.91282e-06	2.67385e-05	1.24	LOC110440289;LOC110440339;LOC110440519;LOC110443300;LOC110443337;LOC110443414;LOC110443581;LOC110443681;LOC110443744;LOC110443818;LOC110443821;LOC110444378;LOC110444467;LOC110444754;LOC110444935;LOC110445108;LOC110445149;LOC110445183;LOC110445277;LOC110445599;LOC110445904;LOC110445923;LOC110445968;LOC110446296;LOC110446420;LOC110446496;LOC110440613;LOC110446727;LOC110446748;LOC110446786;LOC110446…
GO:0000242	pericentriolar material	cellular_component	15	6318	17	15104	8.9651e-06	2.68878e-05	2.10938	LOC110444330;LOC110444774;LOC110444917;LOC110445385;LOC110447699;LOC110447980;LOC110448977;LOC110450168;LOC110452171;LOC110452280;LOC110452885;LOC110441561;LOC110454796;LOC110466249;LOC110467151
GO:0016604	nuclear body	cellular_component	70	6318	115	15104	1.24646e-05	3.73422e-05	1.45517	LOC110443449;LOC110443887;LOC110445197;LOC110445751;LOC110446963;LOC110447414;LOC110448136;LOC110448485;LOC110449133;LOC110449479;LOC110449676;LOC110450084;LOC110451043;LOC110451410;LOC110451822;LOC110451881;LOC110452175;LOC110452346;LOC110452871;LOC110453208;LOC110453727;LOC110453742;LOC110453753;LOC110454015;LOC110454018;LOC110454591;LOC110455111;LOC110455693;LOC110455764;LOC110455908;LOC110455…
GO:0030496	midbody	cellular_component	57	6318	91	15104	1.96862e-05	5.89443e-05	1.49743	LOC110440478;LOC110443387;LOC110443663;LOC110445207;LOC110445705;LOC110445967;LOC110446039;LOC110447019;LOC110447331;LOC110447871;LOC110449225;LOC110449351;LOC110449443;LOC110449648;LOC110449685;LOC110450018;LOC110452696;LOC110441505;LOC110453639;LOC110453997;LOC110454483;LOC110454665;LOC110455295;LOC110455694;LOC110456406;LOC110456558;LOC110456997;LOC110457083;LOC110458105;LOC110458206;LOC110458…
GO:0005635	nuclear envelope	cellular_component	75	6318	126	15104	2.06859e-05	6.18862e-05	1.42299	LOC110440308;LOC110440339;LOC110443581;LOC110443668;LOC110443740;LOC110443905;LOC110444751;LOC110445064;LOC110445666;LOC110446969;LOC110447123;LOC110447237;LOC110448117;LOC110448144;LOC110448544;LOC110448583;LOC110449668;LOC110449861;LOC110450214;LOC110450256;LOC110450257;LOC110450526;LOC110451215;LOC110453625;LOC110453708;LOC110454634;LOC110454824;LOC110455517;LOC110455792;LOC110456037;LOC110456…
GO:0001726	ruffle	cellular_component	26	6318	35	15104	2.27266e-05	6.79727e-05	1.7759	LOC110447018;LOC110447300;LOC110449606;LOC110449620;LOC110450132;LOC110450230;LOC110450615;LOC110451183;LOC110451521;LOC110452383;LOC110441556;LOC110453997;LOC110455229;LOC110455378;LOC110455489;LOC110441810;LOC110457230;LOC110457900;LOC110457991;LOC110442084;LOC110460720;LOC110461627;LOC110462383;LOC110465424;LOC110467281;LOC110467508
GO:0032039	integrator complex	cellular_component	11	6318	12	15104	2.8524e-05	8.52415e-05	2.19141	LOC110443779;LOC110448257;LOC110453992;LOC110457147;LOC110457866;LOC110459116;LOC110461536;LOC110462496;LOC110463255;LOC110463758;LOC110467041
GO:0031901	early endosome membrane	cellular_component	47	6318	73	15104	3.07241e-05	9.17657e-05	1.53917	LOC110443905;LOC110444524;LOC110444917;LOC110445149;LOC110446839;LOC110447181;LOC110447422;LOC110447908;LOC110448381;LOC110448413;LOC110448892;LOC110449014;LOC110449270;LOC110449383;LOC110449476;LOC110449577;LOC110449617;LOC110450598;LOC110450968;LOC110451630;LOC110451631;LOC110451632;LOC110452001;LOC110453523;LOC110453672;LOC110455400;LOC110456778;LOC110457230;LOC110457567;LOC110457667;LOC110458…
GO:0035267	NuA4 histone acetyltransferase complex	cellular_component	15	6318	18	15104	4.90366e-05	0.000145938	1.99219	LOC110445618;LOC110445619;LOC110451700;LOC110451818;LOC110455133;LOC110455353;LOC110456213;LOC110456347;LOC110456451;LOC110456666;LOC110458848;LOC110461702;LOC110464703;LOC110467066;LOC110443137
GO:0045111	intermediate filament cytoskeleton	cellular_component	15	6318	18	15104	4.90366e-05	0.000145938	1.99219	LOC110448986;LOC110449947;LOC110450237;LOC110452068;LOC110456881;LOC110457153;LOC110458547;LOC110461738;LOC110462865;LOC110463379;LOC110464771;LOC110465432;LOC110466479;LOC110466765;LOC110467410
GO:0005923	bicellular tight junction	cellular_component	30	6318	43	15104	5.61185e-05	0.000166877	1.66788	LOC110443316;LOC110445886;LOC110447688;LOC110447741;LOC110450627;LOC110453187;LOC110441582;LOC110453896;LOC110454501;LOC110455793;LOC110455800;LOC110456044;LOC110456764;LOC110458381;LOC110458603;LOC110458764;LOC110459506;LOC110459789;LOC110459872;LOC110459909;LOC110442017;LOC110460504;LOC110460513;LOC110460765;LOC110463504;LOC110465579;LOC110466767;LOC110442671;LOC110467075;LOC110442966
GO:0000777	condensed chromosome kinetochore	cellular_component	35	6318	52	15104	5.85199e-05	0.00017397	1.60908	LOC110440339;LOC110443740;LOC110445629;LOC110446040;LOC110446750;LOC110449921;LOC110450618;LOC110451538;LOC110451732;LOC110453742;LOC110453802;LOC110453861;LOC110455657;LOC110456433;LOC110456451;LOC110457198;LOC110457311;LOC110457733;LOC110459179;LOC110459511;LOC110460306;LOC110460675;LOC110462373;LOC110462941;LOC110463211;LOC110463560;LOC110464683;LOC110464977;LOC110465098;LOC110465507;LOC110466…
GO:0005815	microtubule organizing center	cellular_component	64	6318	107	15104	5.88102e-05	0.000174737	1.42991	LOC110443300;LOC110443406;LOC110443557;LOC110443663;LOC110443681;LOC110443683;LOC110443752;LOC110444566;LOC110445153;LOC110445219;LOC110445277;LOC110445705;LOC110445884;LOC110446040;LOC110446470;LOC110440781;LOC110446697;LOC110446820;LOC110447518;LOC110447699;LOC110448381;LOC110448539;LOC110448550;LOC110449119;LOC110449432;LOC110449860;LOC110451043;LOC110451142;LOC110451463;LOC110451881;LOC110452…
GO:0030660	Golgi-associated vesicle membrane	cellular_component	10	6318	11	15104	6.82595e-05	0.00020259	2.1733	LOC110447661;LOC110448138;LOC110440966;LOC110455960;LOC110460524;LOC110461901;LOC110461910;LOC110465846;LOC110442909;LOC110443126
GO:0035861	site of double-strand break	cellular_component	28	6318	40	15104	8.2619e-05	0.000245007	1.67344	LOC110443508;LOC110446621;LOC110447597;LOC110448667;LOC110448997;LOC110449811;LOC110450399;LOC110450933;LOC110451348;LOC110451602;LOC110451698;LOC110451853;LOC110452907;LOC110453690;LOC110453742;LOC110454015;LOC110454919;LOC110456080;LOC110456717;LOC110441665;LOC110458500;LOC110459062;LOC110463206;LOC110465660;LOC110466640;LOC110442787;LOC110466942;LOC110443204
GO:0071013	catalytic step 2 spliceosome	cellular_component	39	6318	60	15104	8.75705e-05	0.00025962	1.55391	LOC110444680;LOC110445404;LOC110446065;LOC110446220;LOC110446702;LOC110449084;LOC110449097;LOC110449100;LOC110449587;LOC110449598;LOC110449759;LOC110449813;LOC110450468;LOC110452078;LOC110452350;LOC110452717;LOC110453461;LOC110453600;LOC110453621;LOC110454018;LOC110455357;LOC110455451;LOC110456058;LOC110456082;LOC110456195;LOC110441851;LOC110459526;LOC110459930;LOC110460670;LOC110460774;LOC110461…
GO:0005669	transcription factor TFIID complex	cellular_component	16	6318	20	15104	9.22379e-05	0.000273233	1.9125	LOC110444400;LOC110447131;LOC110449915;LOC110452645;LOC110452962;LOC110454296;LOC110454829;LOC110456922;LOC110457882;LOC110459363;LOC110442223;LOC110461484;LOC110462222;LOC110462487;LOC110466368;LOC110442836
GO:0005929	cilium	cellular_component	109	6318	200	15104	0.000107982	0.00031952	1.30289	LOC110440386;LOC110443422;LOC110443752;LOC110443883;LOC110444052;LOC110444480;LOC110444491;LOC110445476;LOC110445884;LOC110445890;LOC110445911;LOC110446007;LOC110446278;LOC110446369;LOC110446496;LOC110446700;LOC110446821;LOC110446957;LOC110446994;LOC110446999;LOC110447188;LOC110447501;LOC110447652;LOC110447740;LOC110447791;LOC110447871;LOC110447980;LOC110448588;LOC110448735;LOC110448893;LOC110448…
GO:0030175	filopodium	cellular_component	23	6318	32	15104	0.000143527	0.000424237	1.71827	LOC110445886;LOC110446417;LOC110448539;LOC110450132;LOC110450615;LOC110451207;LOC110451521;LOC110451728;LOC110451822;LOC110441582;LOC110454214;LOC110454215;LOC110454634;LOC110441810;LOC110456969;LOC110456976;LOC110458795;LOC110459909;LOC110462383;LOC110463198;LOC110465514;LOC110466706;LOC110467075
GO:0000123	histone acetyltransferase complex	cellular_component	15	6318	19	15104	0.000189029	0.000557364	1.88734	LOC110443354;LOC110445618;LOC110445619;LOC110446003;LOC110447572;LOC110448322;LOC110449631;LOC110451311;LOC110454368;LOC110455353;LOC110456666;LOC110456855;LOC110457198;LOC110460610;LOC110443051
GO:0019005	SCF ubiquitin ligase complex	cellular_component	29	6318	43	15104	0.00019451	0.000573211	1.61229	LOC110443821;LOC110444357;LOC110449096;LOC110450439;LOC110451924;LOC110452161;LOC110453313;LOC110441562;LOC110454201;LOC110455856;LOC110441887;LOC110457202;LOC110457696;LOC110457894;LOC110460167;LOC110460645;LOC110461504;LOC110461703;LOC110461822;LOC110462177;LOC110462200;LOC110465049;LOC110466464;LOC110466582;LOC110466831;LOC110467068;LOC110467194;LOC110443101;LOC110443176
GO:0055037	recycling endosome	cellular_component	44	6318	71	15104	0.000198443	0.000584643	1.48152	LOC110440314;LOC110443387;LOC110443775;LOC110444856;LOC110445149;LOC110445410;LOC110446566;LOC110447470;LOC110447694;LOC110447908;LOC110448408;LOC110449577;LOC110449709;LOC110450627;LOC110451463;LOC110453004;LOC110453187;LOC110453221;LOC110455327;LOC110455582;LOC110455794;LOC110456008;LOC110456725;LOC110457008;LOC110457042;LOC110459002;LOC110459350;LOC110459432;LOC110459578;LOC110460478;LOC110461…
GO:0035327	transcriptionally active chromatin	cellular_component	13	6318	16	15104	0.000222807	0.000655177	1.94239	LOC110447469;LOC110447913;LOC110447945;LOC110448508;LOC110449432;LOC110449947;LOC110458547;LOC110458873;LOC110459628;LOC110460437;LOC110460938;LOC110463205;LOC110467045
GO:0031514	motile cilium	cellular_component	53	6318	89	15104	0.000252123	0.000740376	1.42363	LOC110444207;LOC110444480;LOC110444495;LOC110445252;LOC110445361;LOC110445466;LOC110445971;LOC110446278;LOC110446590;LOC110446994;LOC110447016;LOC110449425;LOC110449781;LOC110450266;LOC110450466;LOC110450739;LOC110451218;LOC110451730;LOC110452219;LOC110452280;LOC110452520;LOC110453633;LOC110454724;LOC110454908;LOC110455348;LOC110455373;LOC110455966;LOC110456997;LOC110457109;LOC110457894;LOC110458…
GO:0005741	mitochondrial outer membrane	cellular_component	54	6318	91	15104	0.000255663	0.000750567	1.41862	LOC110443603;LOC110446314;LOC110446473;LOC110446621;LOC110446874;LOC110447478;LOC110447704;LOC110448263;LOC110448281;LOC110448530;LOC110449398;LOC110449486;LOC110449497;LOC110449682;LOC110449685;LOC110449722;LOC110450007;LOC110450701;LOC110450896;LOC110451192;LOC110451544;LOC110452007;LOC110452015;LOC110453480;LOC110453732;LOC110455153;LOC110455963;LOC110456057;LOC110457227;LOC110457708;LOC110458…
GO:0010008	endosome membrane	cellular_component	59	6318	101	15104	0.000266945	0.000782843	1.39651	LOC110440289;LOC110443407;LOC110443693;LOC110444053;LOC110445904;LOC110447249;LOC110447694;LOC110448287;LOC110448381;LOC110448791;LOC110449270;LOC110449476;LOC110449598;LOC110449617;LOC110450561;LOC110451082;LOC110451136;LOC110452772;LOC110441273;LOC110441505;LOC110441556;LOC110453607;LOC110454051;LOC110455283;LOC110455305;LOC110455576;LOC110455810;LOC110456060;LOC110456405;LOC110456421;LOC110457…
GO:0001650	fibrillar center	cellular_component	41	6318	66	15104	0.000282272	0.000827341	1.48509	LOC110440403;LOC110445315;LOC110445596;LOC110445666;LOC110447448;LOC110449637;LOC110440941;LOC110450211;LOC110450376;LOC110451122;LOC110451789;LOC110452072;LOC110452342;LOC110452837;LOC110441564;LOC110453658;LOC110453669;LOC110453780;LOC110454306;LOC110454370;LOC110455520;LOC110455627;LOC110456368;LOC110441620;LOC110457083;LOC110457153;LOC110457269;LOC110458663;LOC110459606;LOC110460522;LOC110461…
GO:0017053	transcriptional repressor complex	cellular_component	16	6318	21	15104	0.000294432	0.000861816	1.82143	LOC110446511;LOC110446821;LOC110446970;LOC110450919;LOC110454817;LOC110455611;LOC110441809;LOC110457455;LOC110458121;LOC110442028;LOC110460597;LOC110460925;LOC110463097;LOC110465903;LOC110466965;LOC110467413
GO:0000781	chromosome, telomeric region	cellular_component	24	6318	35	15104	0.000375931	0.00109888	1.63929	LOC110443340;LOC110445751;LOC110440609;LOC110446881;LOC110448686;LOC110451602;LOC110451698;LOC110452064;LOC110453235;LOC110441393;LOC110453690;LOC110454015;LOC110455111;LOC110455908;LOC110456080;LOC110456279;LOC110458792;LOC110458885;LOC110459269;LOC110462131;LOC110463206;LOC110466407;LOC110466567;LOC110442787
GO:0016580	Sin3 complex	cellular_component	8	6318	9	15104	0.000390794	0.00113559	2.125	LOC110444680;LOC110445618;LOC110445619;LOC110448136;LOC110460670;LOC110463097;LOC110442753;LOC110466965
GO:0030686	90S preribosome	cellular_component	8	6318	9	15104	0.000390794	0.00113559	2.125	LOC110449882;LOC110451122;LOC110451235;LOC110451588;LOC110453811;LOC110455034;LOC110466626;LOC110467249
GO:0048188	Set1C/COMPASS complex	cellular_component	8	6318	9	15104	0.000390794	0.00113559	2.125	LOC110443354;LOC110448131;LOC110449723;LOC110456300;LOC110459597;LOC110461248;LOC110462229;LOC110464287
GO:0072546	ER membrane protein complex	cellular_component	8	6318	9	15104	0.000390794	0.00113559	2.125	LOC110443445;LOC110446416;LOC110447835;LOC110449936;LOC110441148;LOC110442265;LOC110460247;LOC110465910
GO:0005876	spindle microtubule	cellular_component	17	6318	23	15104	0.000416335	0.00120851	1.76699	LOC110443631;LOC110446968;LOC110446999;LOC110448475;LOC110450018;LOC110451511;LOC110454327;LOC110457689;LOC110458206;LOC110458368;LOC110459014;LOC110460502;LOC110460925;LOC110462267;LOC110463085;LOC110464198;LOC110465903
GO:0000178	exosome (RNase complex)	cellular_component	12	6318	15	15104	0.000469732	0.00136023	1.9125	LOC110447469;LOC110449527;LOC110449947;LOC110452024;LOC110441880;LOC110457214;LOC110458873;LOC110459685;LOC110460459;LOC110461923;LOC110442534;LOC110464130
GO:0031011	Ino80 complex	cellular_component	12	6318	15	15104	0.000469732	0.00136023	1.9125	LOC110443901;LOC110449531;LOC110449853;LOC110450376;LOC110451145;LOC110455133;LOC110441710;LOC110456855;LOC110463095;LOC110442398;LOC110464148;LOC110467066
GO:0030286	dynein complex	cellular_component	32	6318	50	15104	0.000475578	0.00137679	1.53	LOC110440386;LOC110444052;LOC110444207;LOC110446417;LOC110447980;LOC110440930;LOC110450998;LOC110451033;LOC110452219;LOC110452500;LOC110452532;LOC110453222;LOC110453606;LOC110454634;LOC110454724;LOC110454780;LOC110455083;LOC110455567;LOC110455756;LOC110456434;LOC110461245;LOC110461388;LOC110461507;LOC110461766;LOC110463347;LOC110442426;LOC110442503;LOC110464233;LOC110464771;LOC110465507;LOC110466…
GO:0012505	endomembrane system	cellular_component	29	6318	45	15104	0.000662393	0.00190996	1.54063	LOC110443316;LOC110445149;LOC110445197;LOC110445627;LOC110446296;LOC110446410;LOC110446727;LOC110448263;LOC110449287;LOC110449325;LOC110450132;LOC110452719;LOC110453004;LOC110453705;LOC110455015;LOC110455528;LOC110455793;LOC110456528;LOC110457719;LOC110458697;LOC110459315;LOC110442065;LOC110460363;LOC110462070;LOC110464091;LOC110464394;LOC110465142;LOC110465898;LOC110466500
GO:0005643	nuclear pore	cellular_component	30	6318	47	15104	0.000714108	0.00205524	1.52593	LOC110440308;LOC110440339;LOC110443751;LOC110449668;LOC110449676;LOC110449816;LOC110449861;LOC110441081;LOC110450257;LOC110450526;LOC110452202;LOC110453785;LOC110455517;LOC110455908;LOC110456047;LOC110457796;LOC110458090;LOC110458192;LOC110458528;LOC110460078;LOC110442006;LOC110461609;LOC110462304;LOC110462941;LOC110442449;LOC110464055;LOC110464128;LOC110464295;LOC110465136;LOC110443146
GO:0005770	late endosome	cellular_component	42	6318	70	15104	0.0007234	0.00208143	1.43438	LOC110443493;LOC110445102;LOC110445149;LOC110445904;LOC110447908;LOC110448137;LOC110448381;LOC110448408;LOC110448986;LOC110449690;LOC110451082;LOC110451669;LOC110452557;LOC110453004;LOC110453607;LOC110453904;LOC110454105;LOC110454717;LOC110455283;LOC110455582;LOC110455907;LOC110457052;LOC110457681;LOC110457796;LOC110457991;LOC110458469;LOC110459350;LOC110459432;LOC110460464;LOC110460775;LOC110461…
GO:0015630	microtubule cytoskeleton	cellular_component	43	6318	72	15104	0.000737631	0.00212181	1.42774	LOC110443581;LOC110443875;LOC110443883;LOC110444294;LOC110445153;LOC110445476;LOC110445544;LOC110445634;LOC110446278;LOC110447019;LOC110447149;LOC110447871;LOC110448735;LOC110448889;LOC110450398;LOC110450437;LOC110451082;LOC110451728;LOC110452689;LOC110452690;LOC110452752;LOC110453087;LOC110453882;LOC110454485;LOC110454943;LOC110455229;LOC110455283;LOC110455722;LOC110455730;LOC110456190;LOC110456…
GO:0031588	nucleotide-activated protein kinase complex	cellular_component	7	6318	8	15104	0.000934934	0.00266741	2.0918	LOC110449031;LOC110450596;LOC110452686;LOC110460392;LOC110460848;LOC110462818;LOC110467233
GO:0043240	Fanconi anaemia nuclear complex	cellular_component	7	6318	8	15104	0.000934934	0.00266741	2.0918	LOC110440498;LOC110446750;LOC110449835;LOC110449967;LOC110451114;LOC110451128;LOC110457311
GO:0070652	HAUS complex	cellular_component	7	6318	8	15104	0.000934934	0.00266741	2.0918	LOC110443645;LOC110443902;LOC110450215;LOC110451111;LOC110456361;LOC110462243;LOC110465641
GO:0005681	spliceosomal complex	cellular_component	38	6318	63	15104	0.00101832	0.00289919	1.44197	LOC110445925;LOC110446234;LOC110449097;LOC110449100;LOC110449598;LOC110449759;LOC110450268;LOC110450468;LOC110452078;LOC110452350;LOC110452956;LOC110453909;LOC110453995;LOC110454450;LOC110454954;LOC110454968;LOC110455105;LOC110455421;LOC110455451;LOC110456058;LOC110456559;LOC110441881;LOC110457268;LOC110457612;LOC110458836;LOC110459510;LOC110459526;LOC110442182;LOC110460770;LOC110461135;LOC110461…
GO:0031410	cytoplasmic vesicle	cellular_component	87	6318	163	15104	0.00110181	0.00313606	1.27598	LOC110443493;LOC110443581;LOC110443744;LOC110443749;LOC110444431;LOC110444917;LOC110445102;LOC110445598;LOC110445820;LOC110445904;LOC110445952;LOC110446163;LOC110446403;LOC110446589;LOC110446963;LOC110448115;LOC110448174;LOC110448214;LOC110448348;LOC110448735;LOC110448866;LOC110449287;LOC110449315;LOC110449617;LOC110449663;LOC110449893;LOC110450042;LOC110450213;LOC110450217;LOC110450230;LOC110450…
GO:0033391	chromatoid body	cellular_component	9	6318	11	15104	0.00111408	0.00315854	1.95597	LOC110445582;LOC110446873;LOC110452511;LOC110441489;LOC110441734;LOC110459218;LOC110462191;LOC110465673;LOC110466220
GO:0042405	nuclear inclusion body	cellular_component	9	6318	11	15104	0.00111408	0.00315854	1.95597	LOC110443750;LOC110448997;LOC110449676;LOC110455517;LOC110455739;LOC110456047;LOC110442006;LOC110464295;LOC110467343
GO:0000118	histone deacetylase complex	cellular_component	14	6318	19	15104	0.00111563	0.00315882	1.76152	LOC110444107;LOC110446177;LOC110449528;LOC110450026;LOC110450709;LOC110453222;LOC110454481;LOC110458008;LOC110460596;LOC110460925;LOC110461484;LOC110465903;LOC110442746;LOC110443261
GO:0030027	lamellipodium	cellular_component	48	6318	83	15104	0.00114241	0.00322958	1.38253	LOC110440389;LOC110440402;LOC110440519;LOC110443300;LOC110443681;LOC110444917;LOC110445236;LOC110446127;LOC110440573;LOC110440613;LOC110447620;LOC110448268;LOC110448901;LOC110449270;LOC110449301;LOC110449620;LOC110449733;LOC110450084;LOC110450472;LOC110451544;LOC110451608;LOC110451728;LOC110451822;LOC110451942;LOC110454375;LOC110455378;LOC110441862;LOC110456969;LOC110457900;LOC110458697;LOC110459…
GO:0032587	ruffle membrane	cellular_component	23	6318	35	15104	0.00125328	0.00353931	1.57099	LOC110440256;LOC110443350;LOC110443656;LOC110443681;LOC110444917;LOC110445775;LOC110448455;LOC110448791;LOC110454375;LOC110454613;LOC110455759;LOC110441810;LOC110456969;LOC110457405;LOC110458190;LOC110459684;LOC110459946;LOC110460504;LOC110460513;LOC110463285;LOC110442337;LOC110464112;LOC110465587
GO:0016605	PML body	cellular_component	34	6318	56	15104	0.00142721	0.00402944	1.45145	LOC110443414;LOC110444218;LOC110446046;LOC110446177;LOC110448263;LOC110448583;LOC110450252;LOC110450609;LOC110451445;LOC110452072;LOC110441367;LOC110453660;LOC110454999;LOC110456080;LOC110441755;LOC110441894;LOC110458090;LOC110458264;LOC110459244;LOC110442028;LOC110460148;LOC110460802;LOC110461774;LOC110463029;LOC110463403;LOC110463407;LOC110463570;LOC110465673;LOC110466031;LOC110466220;LOC110466…
GO:0043231	intracellular membrane-bounded organelle	cellular_component	189	6318	385	15104	0.00152896	0.00430886	1.17358	LOC110440339;LOC110443493;LOC110443511;LOC110443667;LOC110443744;LOC110443775;LOC110444395;LOC110445102;LOC110445211;LOC110445706;LOC110445880;LOC110445923;LOC110446003;LOC110446029;LOC110446051;LOC110446163;LOC110446296;LOC110446337;LOC110446443;LOC110446543;LOC110440609;LOC110446697;LOC110446727;LOC110446820;LOC110446872;LOC110447181;LOC110447283;LOC110447372;LOC110447448;LOC110447501;LOC110447…
GO:0005657	replication fork	cellular_component	12	6318	16	15104	0.00153974	0.00433472	1.79297	LOC110446455;LOC110447633;LOC110451537;LOC110451602;LOC110453742;LOC110453916;LOC110456347;LOC110456717;LOC110460112;LOC110460113;LOC110460706;LOC110461313
GO:0000932	P-body	cellular_component	39	6318	66	15104	0.00158527	0.00446057	1.41264	LOC110440562;LOC110446684;LOC110446837;LOC110446843;LOC110447554;LOC110447836;LOC110448566;LOC110448777;LOC110449084;LOC110449107;LOC110450788;LOC110450811;LOC110451479;LOC110451661;LOC110451974;LOC110452131;LOC110452701;LOC110453323;LOC110453544;LOC110453555;LOC110453740;LOC110453890;LOC110454259;LOC110454743;LOC110441880;LOC110457243;LOC110458273;LOC110459147;LOC110442156;LOC110442182;LOC110461…
GO:0030426	growth cone	cellular_component	39	6318	66	15104	0.00158527	0.00446057	1.41264	LOC110440256;LOC110440335;LOC110440341;LOC110440407;LOC110443681;LOC110445473;LOC110446496;LOC110448115;LOC110449722;LOC110449733;LOC110450343;LOC110451728;LOC110452842;LOC110453480;LOC110453997;LOC110454315;LOC110455111;LOC110455567;LOC110441862;LOC110456969;LOC110457260;LOC110457262;LOC110457794;LOC110458575;LOC110459356;LOC110460906;LOC110461627;LOC110461761;LOC110462014;LOC110462305;LOC110462…
GO:0005667	transcription factor complex	cellular_component	40	6318	68	15104	0.00160407	0.0045123	1.40625	LOC110443527;LOC110446511;LOC110446534;LOC110447131;LOC110447929;LOC110448075;LOC110450811;LOC110450832;LOC110451376;LOC110452015;LOC110452342;LOC110453133;LOC110441590;LOC110453906;LOC110453946;LOC110454266;LOC110454591;LOC110454829;LOC110454854;LOC110455501;LOC110456464;LOC110456627;LOC110457471;LOC110458008;LOC110458315;LOC110458725;LOC110459218;LOC110459417;LOC110459977;LOC110460925;LOC110462…
GO:0016592	mediator complex	cellular_component	20	6318	30	15104	0.00168588	0.00473629	1.59375	LOC110444796;LOC110445842;LOC110450291;LOC110450699;LOC110452816;LOC110441296;LOC110454662;LOC110456554;LOC110456883;LOC110457151;LOC110458315;LOC110459604;LOC110460486;LOC110460794;LOC110461153;LOC110462430;LOC110463200;LOC110463223;LOC110465086;LOC110466276
GO:0031234	extrinsic component of cytoplasmic side of plasma membrane	cellular_component	20	6318	30	15104	0.00168588	0.00473629	1.59375	LOC110443683;LOC110445468;LOC110445501;LOC110447981;LOC110441240;LOC110450230;LOC110450560;LOC110453896;LOC110453997;LOC110454315;LOC110454714;LOC110456590;LOC110457230;LOC110462605;LOC110463208;LOC110463305;LOC110463543;LOC110464641;LOC110466562;LOC110467141
GO:0005802	trans-Golgi network	cellular_component	72	6318	134	15104	0.00203897	0.00570458	1.28452	LOC110440338;LOC110440383;LOC110443414;LOC110444431;LOC110444856;LOC110444917;LOC110446082;LOC110446093;LOC110446296;LOC110446421;LOC110446589;LOC110446872;LOC110447249;LOC110448154;LOC110448156;LOC110448214;LOC110448479;LOC110448535;LOC110448735;LOC110448901;LOC110449027;LOC110449183;LOC110449383;LOC110449526;LOC110450230;LOC110450536;LOC110450787;LOC110451347;LOC110451586;LOC110451589;LOC110453…
GO:0030136	clathrin-coated vesicle	cellular_component	22	6318	34	15104	0.0020919	0.00584815	1.54688	LOC110440289;LOC110443775;LOC110445820;LOC110447244;LOC110449078;LOC110450230;LOC110450570;LOC110451082;LOC110451669;LOC110453270;LOC110454246;LOC110455283;LOC110456008;LOC110441810;LOC110457794;LOC110458254;LOC110461246;LOC110463283;LOC110464641;LOC110464913;LOC110465583;LOC110467485
GO:0032588	trans-Golgi network membrane	cellular_component	22	6318	34	15104	0.0020919	0.00584815	1.54688	LOC110443775;LOC110445913;LOC110447616;LOC110447812;LOC110448577;LOC110449014;LOC110449383;LOC110441505;LOC110454105;LOC110454246;LOC110455489;LOC110456449;LOC110456768;LOC110456778;LOC110457667;LOC110458105;LOC110459990;LOC110442379;LOC110464186;LOC110464281;LOC110464913;LOC110442955
GO:0032991	protein-containing complex	cellular_component	167	6318	339	15104	0.00221466	0.0061728	1.17768	LOC110440238;LOC110440308;LOC110440402;LOC110440499;LOC110443316;LOC110443351;LOC110443354;LOC110443406;LOC110443741;LOC110443750;LOC110444656;LOC110444829;LOC110445241;LOC110445275;LOC110445585;LOC110445660;LOC110445674;LOC110445683;LOC110445782;LOC110445824;LOC110445869;LOC110440609;LOC110446777;LOC110447070;LOC110447151;LOC110447294;LOC110447586;LOC110447661;LOC110447731;LOC110447840;LOC110448…
GO:0000127	transcription factor TFIIIC complex	cellular_component	6	6318	7	15104	0.00223652	0.0061728	2.04911	LOC110443449;LOC110452470;LOC110454404;LOC110459559;LOC110460981;LOC110461971
GO:0001673	male germ cell nucleus	cellular_component	6	6318	7	15104	0.00223652	0.0061728	2.04911	LOC110446867;LOC110457178;LOC110459589;LOC110460669;LOC110463336;LOC110463570
GO:0002116	semaphorin receptor complex	cellular_component	6	6318	7	15104	0.00223652	0.0061728	2.04911	LOC110440512;LOC110446687;LOC110446689;LOC110447645;LOC110461422;LOC110461677
GO:0008250	oligosaccharyltransferase complex	cellular_component	6	6318	7	15104	0.00223652	0.0061728	2.04911	LOC110450925;LOC110455999;LOC110459788;LOC110442128;LOC110460340;LOC110442771
GO:0030914	STAGA complex	cellular_component	6	6318	7	15104	0.00223652	0.0061728	2.04911	LOC110446981;LOC110447574;LOC110451818;LOC110454296;LOC110460610;LOC110461484
GO:0031298	replication fork protection complex	cellular_component	6	6318	7	15104	0.00223652	0.0061728	2.04911	LOC110456096;LOC110442134;LOC110442251;LOC110463126;LOC110464588;LOC110466778
GO:0031672	A band	cellular_component	6	6318	7	15104	0.00223652	0.0061728	2.04911	LOC110445868;LOC110458512;LOC110459072;LOC110460718;LOC110462627;LOC110465571
GO:0034098	VCP-NPL4-UFD1 AAA ATPase complex	cellular_component	6	6318	7	15104	0.00223652	0.0061728	2.04911	LOC110448556;LOC110463129;LOC110442594;LOC110465622;LOC110466558;LOC110466640
GO:0034388	Pwp2p-containing subcomplex of 90S preribosome	cellular_component	6	6318	7	15104	0.00223652	0.0061728	2.04911	LOC110445195;LOC110448618;LOC110452505;LOC110457522;LOC110457523;LOC110459439
GO:0034464	BBSome	cellular_component	6	6318	7	15104	0.00223652	0.0061728	2.04911	LOC110445466;LOC110447191;LOC110448977;LOC110455536;LOC110461463;LOC110464671
GO:0016363	nuclear matrix	cellular_component	37	6318	63	15104	0.00232164	0.00640284	1.40402	LOC110443561;LOC110443750;LOC110445359;LOC110445704;LOC110447617;LOC110447988;LOC110448485;LOC110451331;LOC110453780;LOC110453916;LOC110455709;LOC110456251;LOC110456300;LOC110456645;LOC110441639;LOC110457455;LOC110457612;LOC110458008;LOC110458264;LOC110458848;LOC110459935;LOC110459977;LOC110461248;LOC110462429;LOC110462764;LOC110462903;LOC110462941;LOC110463403;LOC110463407;LOC110464394;LOC110464…
GO:0035577	azurophil granule membrane	cellular_component	8	6318	10	15104	0.00243794	0.006698	1.9125	LOC110444856;LOC110446910;LOC110448901;LOC110449068;LOC110449526;LOC110454771;LOC110457623;LOC110466982
GO:0034451	centriolar satellite	cellular_component	14	6318	20	15104	0.00273395	0.00749605	1.67344	LOC110448348;LOC110448977;LOC110449522;LOC110452280;LOC110452706;LOC110452799;LOC110453882;LOC110454796;LOC110456740;LOC110461463;LOC110463018;LOC110464497;LOC110465349;LOC110466605
GO:0000176	nuclear exosome (RNase complex)	cellular_component	11	6318	15	15104	0.00303004	0.00827856	1.75313	LOC110447469;LOC110449527;LOC110449947;LOC110452024;LOC110457214;LOC110458873;LOC110459685;LOC110460459;LOC110461923;LOC110463294;LOC110442534
GO:0000790	nuclear chromatin	cellular_component	40	6318	70	15104	0.00342912	0.00935002	1.36607	LOC110443655;LOC110443741;LOC110445263;LOC110445683;LOC110446003;LOC110447131;LOC110447512;LOC110448322;LOC110449120;LOC110449530;LOC110441367;LOC110453464;LOC110453690;LOC110453735;LOC110454015;LOC110454266;LOC110454368;LOC110455072;LOC110455088;LOC110455324;LOC110456096;LOC110456279;LOC110441665;LOC110441894;LOC110457083;LOC110458008;LOC110458595;LOC110442223;LOC110460108;LOC110460610;LOC110460…
GO:0032391	photoreceptor connecting cilium	cellular_component	21	6318	33	15104	0.00344979	0.00939693	1.52131	LOC110444491;LOC110445476;LOC110446470;LOC110446475;LOC110447256;LOC110447740;LOC110448348;LOC110448539;LOC110450398;LOC110455536;LOC110455722;LOC110455795;LOC110455966;LOC110456997;LOC110457262;LOC110458206;LOC110442229;LOC110463037;LOC110463374;LOC110464961;LOC110466767
GO:0016235	aggresome	cellular_component	12	6318	17	15104	0.00403122	0.0109586	1.6875	LOC110440339;LOC110443667;LOC110445207;LOC110447697;LOC110448115;LOC110451375;LOC110453222;LOC110455960;LOC110442209;LOC110461322;LOC110463400;LOC110442909
GO:0034399	nuclear periphery	cellular_component	12	6318	17	15104	0.00403122	0.0109586	1.6875	LOC110443741;LOC110443751;LOC110449676;LOC110450526;LOC110454698;LOC110456047;LOC110458192;LOC110442006;LOC110461568;LOC110461609;LOC110462302;LOC110465611
GO:0000922	spindle pole	cellular_component	48	6318	87	15104	0.00440332	0.0119253	1.31897	LOC110440478;LOC110443645;LOC110444253;LOC110444330;LOC110445151;LOC110445249;LOC110445385;LOC110446545;LOC110446968;LOC110447699;LOC110447980;LOC110448475;LOC110448821;LOC110448898;LOC110449860;LOC110450018;LOC110450215;LOC110452601;LOC110452885;LOC110453633;LOC110454577;LOC110454917;LOC110455299;LOC110455765;LOC110457083;LOC110457623;LOC110457665;LOC110458895;LOC110459014;LOC110459179;LOC110460…
GO:0005769	early endosome	cellular_component	93	6318	182	15104	0.00453385	0.0122727	1.22159	LOC110440238;LOC110443387;LOC110443905;LOC110444514;LOC110444524;LOC110444856;LOC110445149;LOC110445389;LOC110445654;LOC110445820;LOC110446566;LOC110446839;LOC110446875;LOC110446878;LOC110447244;LOC110447249;LOC110447422;LOC110447999;LOC110448137;LOC110448326;LOC110448381;LOC110448562;LOC110449315;LOC110449479;LOC110449577;LOC110449690;LOC110450042;LOC110450856;LOC110451082;LOC110451193;LOC110451…
GO:0030017	sarcomere	cellular_component	18	6318	28	15104	0.00483321	0.0130699	1.53683	LOC110440402;LOC110445868;LOC110449475;LOC110449477;LOC110451034;LOC110451911;LOC110452356;LOC110452725;LOC110453195;LOC110455654;LOC110457052;LOC110458083;LOC110458512;LOC110442168;LOC110460718;LOC110461127;LOC110461240;LOC110465678
GO:0097546	ciliary base	cellular_component	13	6318	19	15104	0.00498815	0.0134654	1.63569	LOC110444480;LOC110446994;LOC110447501;LOC110447980;LOC110449694;LOC110449929;LOC110451456;LOC110454355;LOC110455795;LOC110442229;LOC110465620;LOC110442720;LOC110442965
GO:0071005	U2-type precatalytic spliceosome	cellular_component	19	6318	30	15104	0.00524821	0.0140696	1.51407	LOC110445404;LOC110447356;LOC110448416;LOC110449084;LOC110450792;LOC110451713;LOC110452717;LOC110453461;LOC110453600;LOC110453740;LOC110453768;LOC110455671;LOC110456058;LOC110458745;LOC110459526;LOC110442182;LOC110461557;LOC110465441;LOC110466715
GO:0002102	podosome	cellular_component	7	6318	9	15104	0.00528805	0.0140696	1.85938	LOC110448824;LOC110449351;LOC110449966;LOC110455378;LOC110441641;LOC110459109;LOC110463944
GO:0031674	I band	cellular_component	7	6318	9	15104	0.00528805	0.0140696	1.85938	LOC110445064;LOC110445868;LOC110452753;LOC110458512;LOC110441960;LOC110460718;LOC110465571
GO:0099738	cell cortex region	cellular_component	7	6318	9	15104	0.00528805	0.0140696	1.85938	LOC110448173;LOC110456128;LOC110442256;LOC110460514;LOC110464771;LOC110466479;LOC110442773
GO:0000813	ESCRT I complex	cellular_component	5	6318	6	15104	0.00534966	0.0140696	1.99219	LOC110443662;LOC110448381;LOC110454978;LOC110461838;LOC110464891
GO:0000940	condensed chromosome outer kinetochore	cellular_component	5	6318	6	15104	0.00534966	0.0140696	1.99219	LOC110443631;LOC110457689;LOC110460502;LOC110462373;LOC110442930
GO:0005663	DNA replication factor C complex	cellular_component	5	6318	6	15104	0.00534966	0.0140696	1.99219	LOC110445789;LOC110449621;LOC110452115;LOC110457706;LOC110466820
GO:0005664	nuclear origin of replication recognition complex	cellular_component	5	6318	6	15104	0.00534966	0.0140696	1.99219	LOC110446040;LOC110453658;LOC110455402;LOC110456234;LOC110461554
GO:0005851	eukaryotic translation initiation factor 2B complex	cellular_component	5	6318	6	15104	0.00534966	0.0140696	1.99219	LOC110448758;LOC110457717;LOC110458656;LOC110461560;LOC110463276
GO:0005955	calcineurin complex	cellular_component	5	6318	6	15104	0.00534966	0.0140696	1.99219	LOC110448600;LOC110460372;LOC110460642;LOC110464056;LOC110464789
GO:0030122	AP-2 adaptor complex	cellular_component	5	6318	6	15104	0.00534966	0.0140696	1.99219	LOC110450140;LOC110454566;LOC110463094;LOC110463283;LOC110464641
GO:0030132	clathrin coat of coated pit	cellular_component	5	6318	6	15104	0.00534966	0.0140696	1.99219	LOC110445212;LOC110454566;LOC110461246;LOC110464186;LOC110442910
GO:0031597	cytosolic proteasome complex	cellular_component	5	6318	6	15104	0.00534966	0.0140696	1.99219	LOC110446510;LOC110449853;LOC110450608;LOC110455364;LOC110459174
GO:0031985	Golgi cisterna	cellular_component	5	6318	6	15104	0.00534966	0.0140696	1.99219	LOC110446296;LOC110446589;LOC110447249;LOC110455493;LOC110458544
GO:0033588	Elongator holoenzyme complex	cellular_component	5	6318	6	15104	0.00534966	0.0140696	1.99219	LOC110445158;LOC110447820;LOC110450624;LOC110453760;LOC110463482
GO:0044615	nuclear pore nuclear basket	cellular_component	5	6318	6	15104	0.00534966	0.0140696	1.99219	LOC110449676;LOC110455517;LOC110456047;LOC110442006;LOC110462054
GO:0046658	anchored component of plasma membrane	cellular_component	5	6318	6	15104	0.00534966	0.0140696	1.99219	LOC110440267;LOC110444784;LOC110450217;LOC110441642;LOC110463098
GO:0070776	MOZ/MORF histone acetyltransferase complex	cellular_component	5	6318	6	15104	0.00534966	0.0140696	1.99219	LOC110448322;LOC110448947;LOC110450310;LOC110452648;LOC110456451
GO:0071014	post-mRNA release spliceosomal complex	cellular_component	5	6318	6	15104	0.00534966	0.0140696	1.99219	LOC110449759;LOC110449813;LOC110450468;LOC110459987;LOC110461735
GO:0071564	npBAF complex	cellular_component	5	6318	6	15104	0.00534966	0.0140696	1.99219	LOC110443655;LOC110450826;LOC110454368;LOC110461780;LOC110463593
GO:0071565	nBAF complex	cellular_component	5	6318	6	15104	0.00534966	0.0140696	1.99219	LOC110443655;LOC110446003;LOC110452324;LOC110461780;LOC110463593
GO:0012507	ER to Golgi transport vesicle membrane	cellular_component	14	6318	21	15104	0.00587424	0.0153997	1.59375	LOC110445976;LOC110447583;LOC110447733;LOC110448742;LOC110448876;LOC110452725;LOC110453669;LOC110455205;LOC110456747;LOC110457610;LOC110459315;LOC110459512;LOC110465084;LOC110467230
GO:0000812	Swr1 complex	cellular_component	10	6318	14	15104	0.0058824	0.0153997	1.70759	LOC110451700;LOC110451818;LOC110454708;LOC110455133;LOC110455353;LOC110458848;LOC110461702;LOC110464703;LOC110467066;LOC110443137
GO:0005697	telomerase holoenzyme complex	cellular_component	10	6318	14	15104	0.0058824	0.0153997	1.70759	LOC110446881;LOC110453132;LOC110441393;LOC110455468;LOC110459943;LOC110462448;LOC110463206;LOC110463379;LOC110466407;LOC110466567
GO:0005852	eukaryotic translation initiation factor 3 complex	cellular_component	10	6318	14	15104	0.0058824	0.0153997	1.70759	LOC110445646;LOC110449156;LOC110449564;LOC110456998;LOC110460043;LOC110461366;LOC110462077;LOC110463304;LOC110464441;LOC110465230
GO:0005891	voltage-gated calcium channel complex	cellular_component	10	6318	14	15104	0.0058824	0.0153997	1.70759	LOC110445468;LOC110446696;LOC110458788;LOC110458789;LOC110460972;LOC110460993;LOC110461243;LOC110442846;LOC110467152;LOC110467402
GO:0030864	cortical actin cytoskeleton	cellular_component	10	6318	14	15104	0.0058824	0.0153997	1.70759	LOC110447164;LOC110450084;LOC110454375;LOC110441641;LOC110456778;LOC110456786;LOC110456969;LOC110458010;LOC110460486;LOC110465135
GO:0097431	mitotic spindle pole	cellular_component	10	6318	14	15104	0.0058824	0.0153997	1.70759	LOC110446999;LOC110448485;LOC110452202;LOC110452885;LOC110455908;LOC110456128;LOC110441891;LOC110461211;LOC110466715;LOC110442707
GO:0000784	nuclear chromosome, telomeric region	cellular_component	21	6318	34	15104	0.00593925	0.0155373	1.47657	LOC110443550;LOC110447633;LOC110450117;LOC110450933;LOC110452350;LOC110453742;LOC110454266;LOC110454963;LOC110455402;LOC110455908;LOC110456279;LOC110441665;LOC110457153;LOC110458595;LOC110459244;LOC110461513;LOC110461554;LOC110461954;LOC110465593;LOC110466031;LOC110466153
GO:0005819	spindle	cellular_component	48	6318	88	15104	0.00594874	0.0155584	1.30398	LOC110440389;LOC110443752;LOC110443902;LOC110445151;LOC110445219;LOC110446077;LOC110446873;LOC110447019;LOC110447434;LOC110447703;LOC110447871;LOC110448957;LOC110449349;LOC110449648;LOC110450018;LOC110451111;LOC110451379;LOC110451463;LOC110452696;LOC110454348;LOC110455282;LOC110455295;LOC110455995;LOC110456062;LOC110456361;LOC110456667;LOC110459010;LOC110442067;LOC110442231;LOC110460496;LOC110460…
GO:0005765	lysosomal membrane	cellular_component	112	6318	225	15104	0.00640263	0.0167333	1.19	LOC110443407;LOC110443586;LOC110443649;LOC110443740;LOC110443775;LOC110444053;LOC110445013;LOC110445149;LOC110445598;LOC110445820;LOC110445913;LOC110446543;LOC110447661;LOC110447851;LOC110448222;LOC110448229;LOC110448287;LOC110448456;LOC110448551;LOC110448552;LOC110448901;LOC110448986;LOC110449014;LOC110449068;LOC110449273;LOC110449301;LOC110449443;LOC110449512;LOC110450261;LOC110451082;LOC110451…
GO:0031966	mitochondrial membrane	cellular_component	38	6318	68	15104	0.00696056	0.0181422	1.33594	LOC110444662;LOC110445585;LOC110446623;LOC110449315;LOC110449620;LOC110449829;LOC110441018;LOC110450007;LOC110450739;LOC110450834;LOC110452239;LOC110441586;LOC110453480;LOC110454999;LOC110455739;LOC110457184;LOC110457227;LOC110458021;LOC110458075;LOC110458200;LOC110458363;LOC110458366;LOC110458887;LOC110461891;LOC110461955;LOC110462610;LOC110463202;LOC110463315;LOC110463399;LOC110464085;LOC110465…
GO:0000776	kinetochore	cellular_component	26	6318	44	15104	0.00696178	0.0181422	1.41264	LOC110445629;LOC110446040;LOC110448115;LOC110449676;LOC110451410;LOC110451538;LOC110453742;LOC110453861;LOC110455229;LOC110455567;LOC110455657;LOC110456047;LOC110456451;LOC110459072;LOC110460306;LOC110462373;LOC110464683;LOC110464771;LOC110465098;LOC110465507;LOC110465625;LOC110466479;LOC110466545;LOC110442707;LOC110442904;LOC110466965
GO:0005844	polysome	cellular_component	16	6318	25	15104	0.00739007	0.0192305	1.53	LOC110446560;LOC110447697;LOC110447911;LOC110448156;LOC110451043;LOC110451881;LOC110452131;LOC110452607;LOC110456855;LOC110457424;LOC110457742;LOC110442124;LOC110462627;LOC110463143;LOC110463561;LOC110466275
GO:0000421	autophagosome membrane	cellular_component	11	6318	16	15104	0.00750096	0.0194397	1.64356	LOC110447030;LOC110449287;LOC110450598;LOC110455563;LOC110457997;LOC110459315;LOC110461180;LOC110462940;LOC110463199;LOC110464776;LOC110467259
GO:0005773	vacuole	cellular_component	11	6318	16	15104	0.00750096	0.0194397	1.64356	LOC110445904;LOC110453941;LOC110454017;LOC110454023;LOC110454035;LOC110457848;LOC110458484;LOC110462445;LOC110463362;LOC110464718;LOC110465142
GO:0016282	eukaryotic 43S preinitiation complex	cellular_component	11	6318	16	15104	0.00750096	0.0194397	1.64356	LOC110445646;LOC110447858;LOC110449156;LOC110449564;LOC110456998;LOC110460043;LOC110461366;LOC110462077;LOC110463304;LOC110464441;LOC110465230
GO:0030016	myofibril	cellular_component	11	6318	16	15104	0.00750096	0.0194397	1.64356	LOC110440509;LOC110445868;LOC110450619;LOC110451034;LOC110451544;LOC110453195;LOC110458512;LOC110459504;LOC110459505;LOC110459508;LOC110460100
GO:0033290	eukaryotic 48S preinitiation complex	cellular_component	11	6318	16	15104	0.00750096	0.0194397	1.64356	LOC110445646;LOC110449156;LOC110449564;LOC110456998;LOC110460043;LOC110461366;LOC110461560;LOC110462077;LOC110463304;LOC110464441;LOC110465230
GO:0015629	actin cytoskeleton	cellular_component	50	6318	93	15104	0.00758052	0.0196412	1.28528	LOC110443581;LOC110445437;LOC110445650;LOC110446295;LOC110447382;LOC110447955;LOC110448244;LOC110450615;LOC110451043;LOC110451521;LOC110451881;LOC110452383;LOC110452794;LOC110453195;LOC110453997;LOC110454638;LOC110454738;LOC110455279;LOC110455392;LOC110456181;LOC110441641;LOC110441909;LOC110456969;LOC110457702;LOC110457991;LOC110458513;LOC110459179;LOC110442223;LOC110460504;LOC110460513;LOC110462…
GO:0001917	photoreceptor inner segment	cellular_component	17	6318	27	15104	0.00801574	0.0207539	1.50521	LOC110446475;LOC110447256;LOC110447851;LOC110448456;LOC110452667;LOC110455040;LOC110455279;LOC110456997;LOC110457118;LOC110457262;LOC110458682;LOC110442468;LOC110464961;LOC110464969;LOC110465918;LOC110466176;LOC110442720
GO:0080008	Cul4-RING E3 ubiquitin ligase complex	cellular_component	17	6318	27	15104	0.00801574	0.0207539	1.50521	LOC110444090;LOC110445513;LOC110445905;LOC110446292;LOC110440941;LOC110441382;LOC110441562;LOC110453728;LOC110454309;LOC110455940;LOC110441887;LOC110457269;LOC110457788;LOC110459935;LOC110460167;LOC110462903;LOC110467091
GO:1904115	axon cytoplasm	cellular_component	17	6318	27	15104	0.00801574	0.0207539	1.50521	LOC110440339;LOC110443581;LOC110446309;LOC110448479;LOC110449315;LOC110450696;LOC110452696;LOC110454208;LOC110455567;LOC110456060;LOC110457513;LOC110442232;LOC110463675;LOC110464417;LOC110464991;LOC110465507;LOC110466910
GO:0000124	SAGA complex	cellular_component	8	6318	11	15104	0.00839534	0.0216128	1.73864	LOC110447368;LOC110447574;LOC110451818;LOC110458663;LOC110461359;LOC110461484;LOC110462222;LOC110462487
GO:0000177	cytoplasmic exosome (RNase complex)	cellular_component	8	6318	11	15104	0.00839534	0.0216128	1.73864	LOC110447469;LOC110449527;LOC110449947;LOC110457214;LOC110459685;LOC110460459;LOC110461923;LOC110442534
GO:0000795	synaptonemal complex	cellular_component	8	6318	11	15104	0.00839534	0.0216128	1.73864	LOC110448822;LOC110450265;LOC110450646;LOC110441496;LOC110457178;LOC110460669;LOC110463537;LOC110464557
GO:0045334	clathrin-coated endocytic vesicle	cellular_component	8	6318	11	15104	0.00839534	0.0216128	1.73864	LOC110443693;LOC110455576;LOC110456153;LOC110460478;LOC110461246;LOC110463094;LOC110464186;LOC110466317
GO:0071546	pi-body	cellular_component	8	6318	11	15104	0.00839534	0.0216128	1.73864	LOC110452511;LOC110452621;LOC110441489;LOC110456280;LOC110441734;LOC110441762;LOC110459155;LOC110461698
GO:0005637	nuclear inner membrane	cellular_component	18	6318	29	15104	0.008557	0.0220237	1.48384	LOC110444856;LOC110444905;LOC110445843;LOC110446777;LOC110450256;LOC110450878;LOC110454663;LOC110454854;LOC110454963;LOC110458982;LOC110460372;LOC110460961;LOC110442449;LOC110464134;LOC110464789;LOC110466563;LOC110466943;LOC110443046
GO:0072686	mitotic spindle	cellular_component	21	6318	35	15104	0.00973001	0.0249894	1.43438	LOC110440339;LOC110445884;LOC110445967;LOC110450398;LOC110452697;LOC110453861;LOC110455765;LOC110456047;LOC110456997;LOC110458381;LOC110442067;LOC110460610;LOC110461211;LOC110461246;LOC110463057;LOC110463208;LOC110463491;LOC110465641;LOC110465903;LOC110466350;LOC110466366
GO:0005776	autophagosome	cellular_component	24	6318	41	15104	0.0103557	0.0265333	1.39939	LOC110445820;LOC110447030;LOC110448218;LOC110448583;LOC110449287;LOC110451669;LOC110453221;LOC110441301;LOC110453713;LOC110453904;LOC110455563;LOC110457127;LOC110457796;LOC110458887;LOC110459058;LOC110459315;LOC110460775;LOC110461180;LOC110462940;LOC110463199;LOC110463575;LOC110464776;LOC110466290;LOC110466435
GO:0031307	integral component of mitochondrial outer membrane	cellular_component	9	6318	13	15104	0.0112436	0.0286348	1.65505	LOC110447704;LOC110449722;LOC110457227;LOC110460101;LOC110460906;LOC110462824;LOC110463144;LOC110464234;LOC110466776
GO:0000138	Golgi trans cisterna	cellular_component	6	6318	8	15104	0.0113476	0.0286348	1.79297	LOC110440338;LOC110454077;LOC110454670;LOC110456002;LOC110457771;LOC110460464
GO:0005675	transcription factor TFIIH holo complex	cellular_component	6	6318	8	15104	0.0113476	0.0286348	1.79297	LOC110440916;LOC110452962;LOC110459619;LOC110462731;LOC110466063;LOC110466368
GO:0016593	Cdc73/Paf1 complex	cellular_component	6	6318	8	15104	0.0113476	0.0286348	1.79297	LOC110447913;LOC110455281;LOC110459628;LOC110460437;LOC110466048;LOC110466966
GO:0030008	TRAPP complex	cellular_component	6	6318	8	15104	0.0113476	0.0286348	1.79297	LOC110446421;LOC110449893;LOC110450705;LOC110454181;LOC110454578;LOC110460231
GO:0030897	HOPS complex	cellular_component	6	6318	8	15104	0.0113476	0.0286348	1.79297	LOC110451082;LOC110451669;LOC110455283;LOC110455936;LOC110459315;LOC110461957
GO:0031932	TORC2 complex	cellular_component	6	6318	8	15104	0.0113476	0.0286348	1.79297	LOC110443579;LOC110444329;LOC110448263;LOC110448549;LOC110455315;LOC110464421
GO:0032045	guanyl-nucleotide exchange factor complex	cellular_component	6	6318	8	15104	0.0113476	0.0286348	1.79297	LOC110451693;LOC110461895;LOC110463115;LOC110464388;LOC110465565;LOC110467286
GO:0035145	exon-exon junction complex	cellular_component	6	6318	8	15104	0.0113476	0.0286348	1.79297	LOC110446881;LOC110449587;LOC110453078;LOC110459036;LOC110442124;LOC110465593
GO:0043034	costamere	cellular_component	6	6318	8	15104	0.0113476	0.0286348	1.79297	LOC110440402;LOC110455255;LOC110456708;LOC110458807;LOC110462500;LOC110462501
GO:0005652	nuclear lamina	cellular_component	4	6318	5	15104	0.0127949	0.0311828	1.9125	LOC110445704;LOC110450256;LOC110462054;LOC110464595
GO:0005658	alpha DNA polymerase:primase complex	cellular_component	4	6318	5	15104	0.0127949	0.0311828	1.9125	LOC110449003;LOC110461613;LOC110462429;LOC110442808
GO:0005684	U2-type spliceosomal complex	cellular_component	4	6318	5	15104	0.0127949	0.0311828	1.9125	LOC110446220;LOC110448803;LOC110451079;LOC110462618
GO:0005849	mRNA cleavage factor complex	cellular_component	4	6318	5	15104	0.0127949	0.0311828	1.9125	LOC110440991;LOC110457491;LOC110459436;LOC110467321
GO:0008622	epsilon DNA polymerase complex	cellular_component	4	6318	5	15104	0.0127949	0.0311828	1.9125	LOC110451671;LOC110454927;LOC110462861;LOC110466137
GO:0009368	endopeptidase Clp complex	cellular_component	4	6318	5	15104	0.0127949	0.0311828	1.9125	LOC110444331;LOC110448617;LOC110442176;LOC110462577
GO:0030868	smooth endoplasmic reticulum membrane	cellular_component	4	6318	5	15104	0.0127949	0.0311828	1.9125	LOC110459315;LOC110460372;LOC110464789;LOC110464814
GO:0031143	pseudopodium	cellular_component	4	6318	5	15104	0.0127949	0.0311828	1.9125	LOC110448901;LOC110461316;LOC110463441;LOC110466982
GO:0031390	Ctf18 RFC-like complex	cellular_component	4	6318	5	15104	0.0127949	0.0311828	1.9125	LOC110445789;LOC110452115;LOC110457706;LOC110460671
GO:0032541	cortical endoplasmic reticulum	cellular_component	4	6318	5	15104	0.0127949	0.0311828	1.9125	LOC110452677;LOC110454515;LOC110456265;LOC110459529
GO:0032982	myosin filament	cellular_component	4	6318	5	15104	0.0127949	0.0311828	1.9125	LOC110450619;LOC110459504;LOC110459505;LOC110459508
GO:0032996	Bcl3-Bcl10 complex	cellular_component	4	6318	5	15104	0.0127949	0.0311828	1.9125	LOC110453639;LOC110455694;LOC110460031;LOC110466050
GO:0033257	Bcl3/NF-kappaB2 complex	cellular_component	4	6318	5	15104	0.0127949	0.0311828	1.9125	LOC110453639;LOC110455694;LOC110460031;LOC110466050
GO:0044611	nuclear pore inner ring	cellular_component	4	6318	5	15104	0.0127949	0.0311828	1.9125	LOC110443668;LOC110450526;LOC110458192;LOC110464989
GO:0045180	basal cortex	cellular_component	4	6318	5	15104	0.0127949	0.0311828	1.9125	LOC110453881;LOC110442256;LOC110466139;LOC110442773
GO:0070545	PeBoW complex	cellular_component	4	6318	5	15104	0.0127949	0.0311828	1.9125	LOC110446284;LOC110450593;LOC110457830;LOC110462200
GO:0070822	Sin3-type complex	cellular_component	4	6318	5	15104	0.0127949	0.0311828	1.9125	LOC110446503;LOC110448136;LOC110463097;LOC110464585
GO:0071797	LUBAC complex	cellular_component	4	6318	5	15104	0.0127949	0.0311828	1.9125	LOC110463400;LOC110466058;LOC110466754;LOC110466828
GO:0072669	tRNA-splicing ligase complex	cellular_component	4	6318	5	15104	0.0127949	0.0311828	1.9125	LOC110446907;LOC110452697;LOC110457457;LOC110462262
GO:0097422	tubular endosome	cellular_component	4	6318	5	15104	0.0127949	0.0311828	1.9125	LOC110453607;LOC110457230;LOC110463513;LOC110465887
GO:0097539	ciliary transition fiber	cellular_component	4	6318	5	15104	0.0127949	0.0311828	1.9125	LOC110446545;LOC110453633;LOC110454102;LOC110458974
GO:0098536	deuterosome	cellular_component	4	6318	5	15104	0.0127949	0.0311828	1.9125	LOC110440541;LOC110449119;LOC110451401;LOC110441561
GO:0098835	presynaptic endocytic zone membrane	cellular_component	4	6318	5	15104	0.0127949	0.0311828	1.9125	LOC110448791;LOC110463283;LOC110442468;LOC110464186
GO:1990726	Lsm1-7-Pat1 complex	cellular_component	4	6318	5	15104	0.0127949	0.0311828	1.9125	LOC110445404;LOC110449084;LOC110458745;LOC110459147
GO:0000151	ubiquitin ligase complex	cellular_component	38	6318	70	15104	0.0130881	0.0318793	1.29777	LOC110440462;LOC110443491;LOC110443583;LOC110443744;LOC110443857;LOC110443867;LOC110443887;LOC110444758;LOC110445254;LOC110446163;LOC110446418;LOC110448603;LOC110448908;LOC110449386;LOC110450559;LOC110451217;LOC110452622;LOC110453013;LOC110453753;LOC110454414;LOC110454824;LOC110455606;LOC110455768;LOC110456745;LOC110456883;LOC110457726;LOC110458009;LOC110458315;LOC110460754;LOC110462030;LOC110463…
GO:0005665	RNA polymerase II, core complex	cellular_component	10	6318	15	15104	0.0137264	0.0333478	1.59375	LOC110443784;LOC110443875;LOC110445162;LOC110440815;LOC110446837;LOC110446843;LOC110452053;LOC110456671;LOC110441842;LOC110441845
GO:0097542	ciliary tip	cellular_component	10	6318	15	15104	0.0137264	0.0333478	1.59375	LOC110444491;LOC110447501;LOC110449120;LOC110452520;LOC110455795;LOC110456997;LOC110457405;LOC110442229;LOC110462842;LOC110466750
GO:0031902	late endosome membrane	cellular_component	47	6318	89	15104	0.0139261	0.0338254	1.26247	LOC110445211;LOC110445820;LOC110448381;LOC110448901;LOC110449014;LOC110449093;LOC110449443;LOC110449476;LOC110449617;LOC110450598;LOC110451082;LOC110451669;LOC110452557;LOC110452920;LOC110453004;LOC110441560;LOC110454319;LOC110454734;LOC110455227;LOC110455283;LOC110455472;LOC110455936;LOC110456768;LOC110457165;LOC110457667;LOC110458469;LOC110459572;LOC110459683;LOC110460042;LOC110442150;LOC110460…
GO:0005778	peroxisomal membrane	cellular_component	22	6318	38	15104	0.0154089	0.0373266	1.38405	LOC110445824;LOC110448511;LOC110448530;LOC110449067;LOC110449272;LOC110449829;LOC110450788;LOC110451585;LOC110451907;LOC110453744;LOC110455058;LOC110455281;LOC110457052;LOC110458363;LOC110460193;LOC110462376;LOC110462772;LOC110462990;LOC110464127;LOC110465166;LOC110466371;LOC110443196
GO:0005758	mitochondrial intermembrane space	cellular_component	24	6318	42	15104	0.0155453	0.0376234	1.36607	LOC110440277;LOC110443752;LOC110445650;LOC110447145;LOC110447506;LOC110449722;LOC110451085;LOC110452752;LOC110441391;LOC110453629;LOC110453633;LOC110453680;LOC110455086;LOC110456923;LOC110460906;LOC110460949;LOC110461628;LOC110462100;LOC110462374;LOC110463288;LOC110463675;LOC110465049;LOC110465908;LOC110466585
GO:0031252	cell leading edge	cellular_component	24	6318	42	15104	0.0155453	0.0376234	1.36607	LOC110440573;LOC110446748;LOC110447382;LOC110447620;LOC110448535;LOC110448588;LOC110450472;LOC110450570;LOC110450747;LOC110451728;LOC110453222;LOC110441556;LOC110453997;LOC110455255;LOC110456181;LOC110457052;LOC110458023;LOC110458547;LOC110458807;LOC110459789;LOC110460162;LOC110462305;LOC110462345;LOC110462587
GO:0031462	Cul2-RING ubiquitin ligase complex	cellular_component	11	6318	17	15104	0.0158283	0.0382571	1.54688	LOC110445155;LOC110445156;LOC110445159;LOC110446606;LOC110448798;LOC110441105;LOC110450600;LOC110451541;LOC110451910;LOC110458183;LOC110466602
GO:0005847	mRNA cleavage and polyadenylation specificity factor complex	cellular_component	7	6318	10	15104	0.0166885	0.0400857	1.67344	LOC110440495;LOC110451365;LOC110456545;LOC110457491;LOC110466325;LOC110466770;LOC110467505
GO:0017119	Golgi transport complex	cellular_component	7	6318	10	15104	0.0166885	0.0400857	1.67344	LOC110447616;LOC110447812;LOC110452257;LOC110455770;LOC110461695;LOC110462228;LOC110464281
GO:0030140	trans-Golgi network transport vesicle	cellular_component	7	6318	10	15104	0.0166885	0.0400857	1.67344	LOC110443445;LOC110447249;LOC110447661;LOC110456002;LOC110460090;LOC110460963;LOC110467373
GO:0005783	endoplasmic reticulum	cellular_component	310	6318	679	15104	0.0177908	0.0426105	1.09145	LOC110440364;LOC110443275;LOC110443277;LOC110443321;LOC110443337;LOC110443424;LOC110443577;LOC110443663;LOC110443749;LOC110443785;LOC110443788;LOC110443813;LOC110444064;LOC110444213;LOC110444458;LOC110444856;LOC110444886;LOC110444935;LOC110445108;LOC110445197;LOC110445441;LOC110445472;LOC110445491;LOC110445582;LOC110445585;LOC110445596;LOC110445661;LOC110445926;LOC110445929;LOC110446193;LOC110446…
GO:0000794	condensed nuclear chromosome	cellular_component	13	6318	21	15104	0.0189953	0.0454553	1.47991	LOC110443561;LOC110445868;LOC110447458;LOC110453690;LOC110441665;LOC110457178;LOC110458512;LOC110442175;LOC110460306;LOC110463570;LOC110464394;LOC110464557;LOC110465676
GO:0005794	Golgi apparatus	cellular_component	299	6318	655	15104	0.0196741	0.0470693	1.0913	LOC110440289;LOC110440307;LOC110440359;LOC110440389;LOC110443277;LOC110443321;LOC110443445;LOC110443491;LOC110443577;LOC110443624;LOC110443683;LOC110443758;LOC110443775;LOC110443872;LOC110443884;LOC110443905;LOC110444476;LOC110444661;LOC110444829;LOC110445211;LOC110445236;LOC110445241;LOC110445389;LOC110445510;LOC110445812;LOC110446082;LOC110446093;LOC110446205;LOC110446278;LOC110446296;LOC110446…
GO:0005881	cytoplasmic microtubule	cellular_component	14	6318	23	15104	0.0201367	0.0481334	1.45517	LOC110440389;LOC110448889;LOC110449709;LOC110454077;LOC110454670;LOC110457171;LOC110458206;LOC110458547;LOC110459480;LOC110463560;LOC110463973;LOC110464670;LOC110465460;LOC110442839
GO:0000339	RNA cap binding	molecular_function	7	6318	7	15104	0	0	2.39063	LOC110440505;LOC110454981;LOC110457424;LOC110459147;LOC110459461;LOC110460078;LOC110463204
GO:0003689	DNA clamp loader activity	molecular_function	7	6318	7	15104	0	0	2.39063	LOC110445789;LOC110449621;LOC110452115;LOC110457706;LOC110460671;LOC110466699;LOC110466820
GO:0003841	1-acylglycerol-3-phosphate O-acyltransferase activity	molecular_function	6	6318	6	15104	0	0	2.39063	LOC110443813;LOC110456461;LOC110456735;LOC110441721;LOC110459282;LOC110464454
GO:0004095	carnitine O-palmitoyltransferase activity	molecular_function	4	6318	4	15104	0	0	2.39063	LOC110447704;LOC110452625;LOC110460101;LOC110462824
GO:0004115	3',5'-cyclic-AMP phosphodiesterase activity	molecular_function	6	6318	6	15104	0	0	2.39063	LOC110445533;LOC110447521;LOC110451499;LOC110452499;LOC110455963;LOC110463904
GO:0004143	diacylglycerol kinase activity	molecular_function	7	6318	7	15104	0	0	2.39063	LOC110445359;LOC110446127;LOC110451942;LOC110441391;LOC110460777;LOC110461131;LOC110465911
GO:0004185	serine-type carboxypeptidase activity	molecular_function	4	6318	4	15104	0	0	2.39063	LOC110446872;LOC110451146;LOC110453620;LOC110464695
GO:0004430	1-phosphatidylinositol 4-kinase activity	molecular_function	4	6318	4	15104	0	0	2.39063	LOC110440966;LOC110450896;LOC110455919;LOC110465846
GO:0004435	phosphatidylinositol phospholipase C activity	molecular_function	7	6318	7	15104	0	0	2.39063	LOC110443974;LOC110445263;LOC110449213;LOC110454443;LOC110454444;LOC110459893;LOC110461441
GO:0004438	phosphatidylinositol-3-phosphatase activity	molecular_function	6	6318	6	15104	0	0	2.39063	LOC110447123;LOC110447181;LOC110447694;LOC110442084;LOC110463996;LOC110442910
GO:0004485	methylcrotonoyl-CoA carboxylase activity	molecular_function	4	6318	4	15104	0	0	2.39063	LOC110455203;LOC110456346;LOC110456349;LOC110463110
GO:0004540	ribonuclease activity	molecular_function	5	6318	5	15104	0	0	2.39063	LOC110446881;LOC110447597;LOC110451853;LOC110453132;LOC110463379
GO:0004579	dolichyl-diphosphooligosaccharide-protein glycotransferase activity	molecular_function	4	6318	4	15104	0	0	2.39063	LOC110459686;LOC110459788;LOC110442128;LOC110460340
GO:0004679	AMP-activated protein kinase activity	molecular_function	4	6318	4	15104	0	0	2.39063	LOC110449031;LOC110452686;LOC110460392;LOC110460848
GO:0005521	lamin binding	molecular_function	5	6318	5	15104	0	0	2.39063	LOC110445263;LOC110450214;LOC110451544;LOC110458895;LOC110460961
GO:0008553	proton-exporting ATPase activity, phosphorylative mechanism	molecular_function	5	6318	5	15104	0	0	2.39063	LOC110441259;LOC110461899;LOC110462070;LOC110442459;LOC110464086
GO:0008574	ATP-dependent microtubule motor activity, plus-end-directed	molecular_function	7	6318	7	15104	0	0	2.39063	LOC110444524;LOC110445476;LOC110446839;LOC110448475;LOC110452601;LOC110455229;LOC110442513
GO:0008607	phosphorylase kinase regulator activity	molecular_function	5	6318	5	15104	0	0	2.39063	LOC110445158;LOC110447820;LOC110453760;LOC110460392;LOC110460848
GO:0008821	crossover junction endodeoxyribonuclease activity	molecular_function	4	6318	4	15104	0	0	2.39063	LOC110445853;LOC110456279;LOC110458313;LOC110461313
GO:0009374	biotin binding	molecular_function	4	6318	4	15104	0	0	2.39063	LOC110445704;LOC110461483;LOC110463110;LOC110467315
GO:0015386	potassium:proton antiporter activity	molecular_function	7	6318	7	15104	0	0	2.39063	LOC110443884;LOC110447908;LOC110455817;LOC110457109;LOC110461493;LOC110462655;LOC110463235
GO:0019855	calcium channel inhibitor activity	molecular_function	4	6318	4	15104	0	0	2.39063	LOC110440595;LOC110460372;LOC110464427;LOC110464789
GO:0032454	histone demethylase activity (H3-K9 specific)	molecular_function	4	6318	4	15104	0	0	2.39063	LOC110454266;LOC110456629;LOC110457157;LOC110460958
GO:0032549	ribonucleoside binding	molecular_function	5	6318	5	15104	0	0	2.39063	LOC110445341;LOC110447979;LOC110452053;LOC110452923;LOC110460950
GO:0035241	protein-arginine omega-N monomethyltransferase activity	molecular_function	4	6318	4	15104	0	0	2.39063	LOC110444841;LOC110445497;LOC110445879;LOC110453648
GO:0035591	signaling adaptor activity	molecular_function	4	6318	4	15104	0	0	2.39063	LOC110440256;LOC110455629;LOC110456009;LOC110459397
GO:0043047	single-stranded telomeric DNA binding	molecular_function	4	6318	4	15104	0	0	2.39063	LOC110443340;LOC110453690;LOC110441665;LOC110457153
GO:0043138	3'-5' DNA helicase activity	molecular_function	5	6318	5	15104	0	0	2.39063	LOC110451602;LOC110459619;LOC110461487;LOC110463126;LOC110443101
GO:0043812	phosphatidylinositol-4-phosphate phosphatase activity	molecular_function	5	6318	5	15104	0	0	2.39063	LOC110447694;LOC110460478;LOC110466317;LOC110466766;LOC110442910
GO:0044020	histone methyltransferase activity (H4-R3 specific)	molecular_function	4	6318	4	15104	0	0	2.39063	LOC110443758;LOC110444841;LOC110445497;LOC110453648
GO:0045504	dynein heavy chain binding	molecular_function	8	6318	8	15104	0	0	2.39063	LOC110446417;LOC110447980;LOC110450998;LOC110452500;LOC110452532;LOC110464233;LOC110465507;LOC110466142
GO:0051575	5'-deoxyribose-5-phosphate lyase activity	molecular_function	4	6318	4	15104	0	0	2.39063	LOC110440243;LOC110441385;LOC110461954;LOC110466153
GO:0052629	phosphatidylinositol-3,5-bisphosphate 3-phosphatase activity	molecular_function	4	6318	4	15104	0	0	2.39063	LOC110447123;LOC110447181;LOC110463996;LOC110442910
GO:0061133	endopeptidase activator activity	molecular_function	4	6318	4	15104	0	0	2.39063	LOC110450608;LOC110463482;LOC110464906;LOC110465141
GO:0070016	armadillo repeat domain binding	molecular_function	4	6318	4	15104	0	0	2.39063	LOC110450788;LOC110453946;LOC110455658;LOC110442560
GO:0071933	Arp2/3 complex binding	molecular_function	4	6318	4	15104	0	0	2.39063	LOC110448577;LOC110450230;LOC110450484;LOC110460162
GO:0005524	ATP binding	molecular_function	806	6318	1443	15104	6.77112e-30	2.06334e-29	1.33531	LOC110440243;LOC110440289;LOC110440386;LOC110440402;LOC110440494;LOC110440499;LOC110443300;LOC110443333;LOC110443334;LOC110443337;LOC110443351;LOC110443367;LOC110443388;LOC110443406;LOC110443407;LOC110443418;LOC110443422;LOC110443511;LOC110443550;LOC110443624;LOC110443639;LOC110443655;LOC110443661;LOC110443683;LOC110443690;LOC110443761;LOC110443769;LOC110443799;LOC110443857;LOC110443883;LOC110443…
GO:0005096	GTPase activator activity	molecular_function	103	6318	129	15104	1.5066e-19	4.58583e-19	1.9088	LOC110440339;LOC110443472;LOC110443656;LOC110444024;LOC110444335;LOC110444522;LOC110444647;LOC110445197;LOC110445263;LOC110445812;LOC110446100;LOC110446508;LOC110446566;LOC110446963;LOC110447331;LOC110447470;LOC110447475;LOC110448117;LOC110448157;LOC110448933;LOC110449179;LOC110449648;LOC110450043;LOC110450063;LOC110450213;LOC110450251;LOC110451061;LOC110451183;LOC110451215;LOC110451221;LOC110451…
GO:0017137	Rab GTPase binding	molecular_function	65	6318	79	15104	2.4062e-14	7.31996e-14	1.96697	LOC110443775;LOC110444024;LOC110444524;LOC110444917;LOC110445229;LOC110445660;LOC110445812;LOC110446278;LOC110446589;LOC110446839;LOC110447475;LOC110448157;LOC110448933;LOC110449648;LOC110449827;LOC110450063;LOC110450251;LOC110450627;LOC110451029;LOC110452105;LOC110452957;LOC110453204;LOC110453221;LOC110453285;LOC110441301;LOC110441507;LOC110441556;LOC110453922;LOC110454483;LOC110455002;LOC110455…
GO:0003723	RNA binding	molecular_function	377	6318	682	15104	1.84523e-13	5.61025e-13	1.32151	LOC110440339;LOC110440505;LOC110443294;LOC110443527;LOC110443655;LOC110443685;LOC110443686;LOC110443750;LOC110443798;LOC110443871;LOC110443882;LOC110444275;LOC110444415;LOC110444829;LOC110445068;LOC110445183;LOC110445404;LOC110445458;LOC110445544;LOC110445575;LOC110445634;LOC110445643;LOC110445664;LOC110445759;LOC110445828;LOC110445869;LOC110445925;LOC110445954;LOC110445955;LOC110446065;LOC110446…
GO:0003777	microtubule motor activity	molecular_function	50	6318	63	15104	2.1888e-10	6.64367e-10	1.89733	LOC110440386;LOC110443639;LOC110444052;LOC110444524;LOC110444598;LOC110445476;LOC110440622;LOC110446839;LOC110446867;LOC110446965;LOC110447188;LOC110447871;LOC110448475;LOC110449436;LOC110440930;LOC110450239;LOC110450240;LOC110450834;LOC110452219;LOC110441505;LOC110453603;LOC110454027;LOC110454780;LOC110454909;LOC110455083;LOC110455229;LOC110455295;LOC110456434;LOC110458105;LOC110458366;LOC110459…
GO:0005085	guanyl-nucleotide exchange factor activity	molecular_function	41	6318	50	15104	9.66257e-10	2.93042e-09	1.96032	LOC110444522;LOC110445775;LOC110446825;LOC110447077;LOC110447417;LOC110447714;LOC110447740;LOC110448535;LOC110448758;LOC110449213;LOC110451117;LOC110453908;LOC110454668;LOC110455472;LOC110455625;LOC110456528;LOC110457717;LOC110458021;LOC110458656;LOC110458743;LOC110459831;LOC110442255;LOC110460550;LOC110460720;LOC110461685;LOC110461761;LOC110461813;LOC110461923;LOC110463115;LOC110442375;LOC110463…
GO:0004674	protein serine/threonine kinase activity	molecular_function	178	6318	309	15104	6.37506e-09	1.93286e-08	1.37713	LOC110440402;LOC110440494;LOC110440499;LOC110443334;LOC110443337;LOC110443388;LOC110443511;LOC110443661;LOC110443761;LOC110443857;LOC110444378;LOC110444501;LOC110444653;LOC110444655;LOC110444656;LOC110444754;LOC110444774;LOC110445108;LOC110445432;LOC110445625;LOC110445686;LOC110445868;LOC110445980;LOC110440573;LOC110446748;LOC110446910;LOC110446968;LOC110446979;LOC110447070;LOC110447131;LOC110447…
GO:0016887	ATPase activity	molecular_function	88	6318	135	15104	1.2349e-08	3.74304e-08	1.55834	LOC110440386;LOC110443655;LOC110444331;LOC110444420;LOC110444524;LOC110444662;LOC110445112;LOC110445476;LOC110445708;LOC110446510;LOC110446839;LOC110446867;LOC110446965;LOC110447560;LOC110447871;LOC110448317;LOC110448475;LOC110449067;LOC110449436;LOC110440930;LOC110450240;LOC110450834;LOC110450933;LOC110451043;LOC110451602;LOC110451881;LOC110452070;LOC110452089;LOC110452219;LOC110452696;LOC110441…
GO:0003677	DNA binding	molecular_function	356	6318	699	15104	2.86446e-07	8.65329e-07	1.21755	LOC110440381;LOC110443277;LOC110443449;LOC110443527;LOC110443550;LOC110443573;LOC110443615;LOC110443634;LOC110443750;LOC110443840;LOC110443875;LOC110444629;LOC110444795;LOC110444905;LOC110445113;LOC110445138;LOC110445162;LOC110445178;LOC110445341;LOC110445578;LOC110445683;LOC110445853;LOC110446077;LOC110446177;LOC110446290;LOC110446308;LOC110446534;LOC110446617;LOC110440584;LOC110440609;LOC110440…
GO:0035091	phosphatidylinositol binding	molecular_function	40	6318	55	15104	8.35734e-07	2.52187e-06	1.73864	LOC110443316;LOC110443406;LOC110445890;LOC110447377;LOC110447422;LOC110447720;LOC110447981;LOC110448078;LOC110448413;LOC110448892;LOC110449270;LOC110450230;LOC110450892;LOC110452575;LOC110452719;LOC110452812;LOC110441528;LOC110453523;LOC110454051;LOC110454607;LOC110455085;LOC110455327;LOC110455794;LOC110456598;LOC110457230;LOC110458469;LOC110459812;LOC110459946;LOC110442151;LOC110460372;LOC110461…
GO:0017112	Rab guanyl-nucleotide exchange factor activity	molecular_function	20	6318	23	15104	1.01107e-06	3.0484e-06	2.07881	LOC110445660;LOC110446421;LOC110447941;LOC110449078;LOC110449893;LOC110450705;LOC110453715;LOC110454668;LOC110456589;LOC110456725;LOC110460231;LOC110460518;LOC110461627;LOC110462582;LOC110465565;LOC110465887;LOC110466222;LOC110466509;LOC110467286;LOC110467325
GO:0046872	metal ion binding	molecular_function	866	6318	1859	15104	4.36861e-06	1.31532e-05	1.11366	LOC110440313;LOC110440381;LOC110440383;LOC110440457;LOC110440473;LOC110440498;LOC110440512;LOC110443295;LOC110443337;LOC110443341;LOC110443347;LOC110443351;LOC110443488;LOC110443496;LOC110443511;LOC110443550;LOC110443557;LOC110443656;LOC110443709;LOC110443867;LOC110444107;LOC110444331;LOC110444449;LOC110444454;LOC110444693;LOC110444751;LOC110444754;LOC110444774;LOC110444787;LOC110444795;LOC110444…
GO:0016301	kinase activity	molecular_function	28	6318	37	15104	6.39636e-06	1.92317e-05	1.80913	LOC110444774;LOC110445275;LOC110446979;LOC110447131;LOC110448263;LOC110449475;LOC110449538;LOC110449722;LOC110450343;LOC110450667;LOC110450838;LOC110451942;LOC110452853;LOC110453429;LOC110453480;LOC110454131;LOC110454988;LOC110457405;LOC110460859;LOC110460906;LOC110461131;LOC110461426;LOC110442465;LOC110464198;LOC110466024;LOC110466249;LOC110466484;LOC110467410
GO:0008022	protein C-terminus binding	molecular_function	56	6318	87	15104	6.73294e-06	2.0238e-05	1.5388	LOC110440389;LOC110443406;LOC110443750;LOC110444829;LOC110445685;LOC110447999;LOC110448156;LOC110448330;LOC110448511;LOC110448577;LOC110450117;LOC110450175;LOC110451942;LOC110452131;LOC110453221;LOC110441448;LOC110454102;LOC110454577;LOC110455335;LOC110455378;LOC110455590;LOC110455658;LOC110455759;LOC110455765;LOC110456128;LOC110456671;LOC110441845;LOC110456922;LOC110456969;LOC110458308;LOC110458…
GO:0003779	actin binding	molecular_function	99	6318	171	15104	7.65072e-06	2.29712e-05	1.38405	LOC110440256;LOC110443300;LOC110443406;LOC110443414;LOC110443487;LOC110443581;LOC110443818;LOC110444606;LOC110445153;LOC110446039;LOC110446260;LOC110446470;LOC110440781;LOC110447382;LOC110447518;LOC110448173;LOC110448588;LOC110449459;LOC110449577;LOC110449922;LOC110450084;LOC110450472;LOC110450484;LOC110450564;LOC110450811;LOC110451034;LOC110451348;LOC110451544;LOC110451606;LOC110452383;LOC110452…
GO:0003743	translation initiation factor activity	molecular_function	32	6318	44	15104	8.01628e-06	2.40555e-05	1.73864	LOC110440505;LOC110443748;LOC110445051;LOC110445646;LOC110447858;LOC110448758;LOC110448930;LOC110449156;LOC110449564;LOC110456271;LOC110456998;LOC110457574;LOC110457717;LOC110457897;LOC110458594;LOC110458656;LOC110459204;LOC110459461;LOC110460043;LOC110461366;LOC110461560;LOC110462077;LOC110463276;LOC110463304;LOC110463561;LOC110463770;LOC110464441;LOC110465230;LOC110465896;LOC110467061;LOC110467…
GO:0008017	microtubule binding	molecular_function	101	6318	176	15104	1.07209e-05	3.2127e-05	1.3719	LOC110443581;LOC110443631;LOC110444294;LOC110444524;LOC110445266;LOC110445476;LOC110446278;LOC110440622;LOC110446839;LOC110446867;LOC110446965;LOC110446968;LOC110447188;LOC110447431;LOC110447871;LOC110448475;LOC110448738;LOC110448788;LOC110448898;LOC110449200;LOC110449287;LOC110449383;LOC110449436;LOC110449459;LOC110449606;LOC110449781;LOC110450018;LOC110450215;LOC110450239;LOC110450240;LOC110450…
GO:0031369	translation initiation factor binding	molecular_function	14	6318	16	15104	2.02493e-05	6.0597e-05	2.0918	LOC110446837;LOC110446843;LOC110446876;LOC110448758;LOC110449564;LOC110457424;LOC110458656;LOC110441992;LOC110461366;LOC110462077;LOC110442568;LOC110464833;LOC110465230;LOC110466480
GO:0004386	helicase activity	molecular_function	46	6318	71	15104	2.85355e-05	8.52523e-05	1.54886	LOC110443655;LOC110444415;LOC110445262;LOC110446094;LOC110446500;LOC110446616;LOC110448376;LOC110448637;LOC110448661;LOC110449326;LOC110449967;LOC110451602;LOC110453124;LOC110441543;LOC110453544;LOC110453555;LOC110453916;LOC110454242;LOC110454763;LOC110455353;LOC110455357;LOC110455421;LOC110441811;LOC110456757;LOC110457083;LOC110457733;LOC110459062;LOC110459244;LOC110459983;LOC110460504;LOC110460…
GO:0019901	protein kinase binding	molecular_function	131	6318	242	15104	3.97753e-05	0.000118636	1.2941	LOC110440402;LOC110443337;LOC110443338;LOC110443351;LOC110443579;LOC110443661;LOC110443667;LOC110444917;LOC110445108;LOC110445135;LOC110445410;LOC110445674;LOC110445675;LOC110445868;LOC110445980;LOC110446410;LOC110446457;LOC110446621;LOC110446876;LOC110447070;LOC110447145;LOC110447697;LOC110447854;LOC110447946;LOC110448263;LOC110448330;LOC110448475;LOC110448546;LOC110448552;LOC110448814;LOC110449…
GO:0018024	histone-lysine N-methyltransferase activity	molecular_function	15	6318	18	15104	4.90366e-05	0.000145938	1.99219	LOC110445834;LOC110440609;LOC110448131;LOC110448982;LOC110454162;LOC110458823;LOC110459597;LOC110459908;LOC110460322;LOC110442348;LOC110464287;LOC110465579;LOC110465669;LOC110467381;LOC110443194
GO:0003697	single-stranded DNA binding	molecular_function	41	6318	63	15104	5.86233e-05	0.000174229	1.55581	LOC110443508;LOC110444883;LOC110445853;LOC110446209;LOC110446455;LOC110446837;LOC110447597;LOC110448897;LOC110449003;LOC110449460;LOC110450609;LOC110451043;LOC110451853;LOC110451881;LOC110451944;LOC110453914;LOC110453916;LOC110455000;LOC110455614;LOC110457083;LOC110457153;LOC110458313;LOC110458885;LOC110458995;LOC110459987;LOC110442134;LOC110442175;LOC110461125;LOC110461513;LOC110461613;LOC110462…
GO:0036459	thiol-dependent ubiquitinyl hydrolase activity	molecular_function	31	6318	45	15104	6.61243e-05	0.000196415	1.64688	LOC110440257;LOC110444348;LOC110448310;LOC110448534;LOC110449564;LOC110450608;LOC110451818;LOC110453668;LOC110454442;LOC110454964;LOC110455739;LOC110456251;LOC110458558;LOC110458655;LOC110459303;LOC110459600;LOC110460531;LOC110460547;LOC110460965;LOC110461135;LOC110462222;LOC110462281;LOC110462651;LOC110463226;LOC110463580;LOC110464294;LOC110466631;LOC110466769;LOC110467104;LOC110467194;LOC110467…
GO:0030971	receptor tyrosine kinase binding	molecular_function	21	6318	28	15104	8.26063e-05	0.000245007	1.79297	LOC110444983;LOC110446910;LOC110447041;LOC110448330;LOC110448577;LOC110450258;LOC110451355;LOC110451923;LOC110452719;LOC110454668;LOC110454771;LOC110455078;LOC110455301;LOC110455386;LOC110458828;LOC110460076;LOC110461952;LOC110463424;LOC110463591;LOC110464833;LOC110466768
GO:0008134	transcription factor binding	molecular_function	82	6318	144	15104	8.90369e-05	0.000263895	1.36133	LOC110443348;LOC110443573;LOC110443655;LOC110443663;LOC110444218;LOC110444680;LOC110445113;LOC110445835;LOC110446511;LOC110446621;LOC110440609;LOC110447131;LOC110447864;LOC110447926;LOC110447929;LOC110448322;LOC110448438;LOC110448568;LOC110448947;LOC110449543;LOC110449915;LOC110450343;LOC110450919;LOC110451331;LOC110451355;LOC110452040;LOC110452068;LOC110452723;LOC110441367;LOC110453639;LOC110453…
GO:0000175	3'-5'-exoribonuclease activity	molecular_function	14	6318	17	15104	0.000104881	0.000310431	1.96875	LOC110444625;LOC110449947;LOC110450766;LOC110455424;LOC110441880;LOC110458474;LOC110458873;LOC110442209;LOC110460459;LOC110461847;LOC110461923;LOC110462374;LOC110465014;LOC110465630
GO:0019904	protein domain specific binding	molecular_function	62	6318	105	15104	0.000127032	0.000375686	1.41161	LOC110444357;LOC110445135;LOC110445458;LOC110445473;LOC110445775;LOC110445904;LOC110447070;LOC110447151;LOC110448263;LOC110448330;LOC110448577;LOC110448696;LOC110449061;LOC110449709;LOC110440939;LOC110450212;LOC110450788;LOC110451031;LOC110451331;LOC110451669;LOC110453335;LOC110453672;LOC110453997;LOC110454246;LOC110455324;LOC110455335;LOC110455378;LOC110455489;LOC110455587;LOC110455657;LOC110455…
GO:0004843	thiol-dependent ubiquitin-specific protease activity	molecular_function	45	6318	72	15104	0.00012796	0.000378326	1.49414	LOC110440257;LOC110444218;LOC110444348;LOC110445472;LOC110446495;LOC110447017;LOC110447361;LOC110447368;LOC110448129;LOC110448310;LOC110449853;LOC110450608;LOC110452086;LOC110441515;LOC110453660;LOC110453700;LOC110453779;LOC110454442;LOC110454586;LOC110454964;LOC110455739;LOC110456627;LOC110457133;LOC110458558;LOC110458674;LOC110460097;LOC110460355;LOC110460525;LOC110460531;LOC110460547;LOC110460…
GO:0015385	sodium:proton antiporter activity	molecular_function	9	6318	10	15104	0.000163334	0.000482387	2.15157	LOC110443884;LOC110447908;LOC110455817;LOC110441749;LOC110457109;LOC110461493;LOC110462655;LOC110463235;LOC110467011
GO:0044877	protein-containing complex binding	molecular_function	97	6318	177	15104	0.000180095	0.000531599	1.31012	LOC110440499;LOC110443561;LOC110443655;LOC110443662;LOC110444090;LOC110444539;LOC110444629;LOC110444656;LOC110445064;LOC110445494;LOC110445820;LOC110445959;LOC110446700;LOC110446820;LOC110446872;LOC110447151;LOC110447244;LOC110447620;LOC110447812;LOC110448105;LOC110448322;LOC110448381;LOC110448552;LOC110448556;LOC110448997;LOC110449259;LOC110449874;LOC110449934;LOC110450175;LOC110450561;LOC110450…
GO:0019894	kinesin binding	molecular_function	15	6318	19	15104	0.000189029	0.000557364	1.88734	LOC110443775;LOC110445277;LOC110445884;LOC110446470;LOC110446968;LOC110448539;LOC110450018;LOC110450696;LOC110451690;LOC110451728;LOC110455279;LOC110458930;LOC110442229;LOC110462739;LOC110464540
GO:0000166	nucleotide binding	molecular_function	36	6318	56	15104	0.000211798	0.00062365	1.53683	LOC110445778;LOC110446843;LOC110447365;LOC110449398;LOC110449582;LOC110449760;LOC110450710;LOC110451445;LOC110451669;LOC110454481;LOC110454581;LOC110455389;LOC110455402;LOC110456128;LOC110441755;LOC110441768;LOC110457105;LOC110457559;LOC110457649;LOC110457650;LOC110458589;LOC110458799;LOC110458873;LOC110459730;LOC110459759;LOC110459831;LOC110461742;LOC110462429;LOC110462861;LOC110463432;LOC110442…
GO:0019899	enzyme binding	molecular_function	94	6318	172	15104	0.000252004	0.000740226	1.30651	LOC110443683;LOC110444917;LOC110445248;LOC110445263;LOC110445704;LOC110445868;LOC110445904;LOC110447232;LOC110447368;LOC110447840;LOC110448136;LOC110448733;LOC110449432;LOC110449620;LOC110449660;LOC110450398;LOC110450800;LOC110450880;LOC110451165;LOC110451344;LOC110451511;LOC110451630;LOC110451631;LOC110451632;LOC110452051;LOC110452052;LOC110452115;LOC110452186;LOC110452686;LOC110441290;LOC110441…
GO:0005516	calmodulin binding	molecular_function	72	6318	127	15104	0.00025852	0.000758749	1.35532	LOC110443351;LOC110443767;LOC110444279;LOC110444935;LOC110445263;LOC110445410;LOC110445533;LOC110445868;LOC110448224;LOC110448330;LOC110448588;LOC110448600;LOC110449083;LOC110449349;LOC110449459;LOC110449477;LOC110450398;LOC110450619;LOC110451379;LOC110451585;LOC110451719;LOC110452280;LOC110452885;LOC110441468;LOC110441564;LOC110453732;LOC110453989;LOC110453997;LOC110454214;LOC110454779;LOC110455…
GO:0051015	actin filament binding	molecular_function	61	6318	105	15104	0.000268769	0.000787977	1.38884	LOC110443854;LOC110445064;LOC110445410;LOC110445437;LOC110445868;LOC110446295;LOC110440781;LOC110447164;LOC110447186;LOC110447518;LOC110448154;LOC110448539;LOC110448577;LOC110449301;LOC110449351;LOC110449477;LOC110449733;LOC110450619;LOC110450627;LOC110451034;LOC110451728;LOC110451918;LOC110452089;LOC110452383;LOC110452907;LOC110455378;LOC110455392;LOC110455611;LOC110456708;LOC110441641;LOC110441…
GO:0004003	ATP-dependent DNA helicase activity	molecular_function	16	6318	21	15104	0.000294432	0.000861816	1.82143	LOC110448686;LOC110451043;LOC110451602;LOC110451881;LOC110453916;LOC110441768;LOC110457083;LOC110458579;LOC110458792;LOC110458885;LOC110459619;LOC110441992;LOC110461954;LOC110466153;LOC110466368;LOC110467040
GO:0043130	ubiquitin binding	molecular_function	35	6318	55	15104	0.000339777	0.000993739	1.52131	LOC110440257;LOC110440498;LOC110444377;LOC110445126;LOC110446495;LOC110447433;LOC110448381;LOC110448556;LOC110450711;LOC110452202;LOC110453222;LOC110454978;LOC110455907;LOC110457202;LOC110459164;LOC110459365;LOC110460336;LOC110460547;LOC110461840;LOC110462177;LOC110463400;LOC110442594;LOC110464538;LOC110464906;LOC110465622;LOC110465782;LOC110466350;LOC110466383;LOC110466480;LOC110466558;LOC110466…
GO:0051539	4 iron, 4 sulfur cluster binding	molecular_function	29	6318	44	15104	0.000367251	0.0010738	1.57564	LOC110443550;LOC110445690;LOC110448686;LOC110449003;LOC110449607;LOC110441136;LOC110450749;LOC110451490;LOC110451591;LOC110452309;LOC110453629;LOC110453663;LOC110453898;LOC110453943;LOC110454603;LOC110454925;LOC110441759;LOC110457083;LOC110458431;LOC110458579;LOC110458792;LOC110459693;LOC110461962;LOC110462429;LOC110462861;LOC110464812;LOC110466368;LOC110466648;LOC110442808
GO:0042162	telomeric DNA binding	molecular_function	14	6318	18	15104	0.000384104	0.00112126	1.85938	LOC110446881;LOC110447633;LOC110453132;LOC110453742;LOC110454266;LOC110457153;LOC110442124;LOC110461513;LOC110461954;LOC110463379;LOC110465593;LOC110466153;LOC110466567;LOC110467006
GO:0003729	mRNA binding	molecular_function	57	6318	98	15104	0.000384539	0.00112223	1.39047	LOC110440505;LOC110443962;LOC110444275;LOC110445821;LOC110445835;LOC110446120;LOC110447554;LOC110449676;LOC110440991;LOC110450010;LOC110450268;LOC110451043;LOC110451349;LOC110451571;LOC110451881;LOC110452131;LOC110453078;LOC110453850;LOC110454767;LOC110456047;LOC110457491;LOC110457649;LOC110457650;LOC110458260;LOC110458301;LOC110458565;LOC110459036;LOC110459079;LOC110459147;LOC110459461;LOC110459…
GO:0003997	acyl-CoA oxidase activity	molecular_function	8	6318	9	15104	0.000390794	0.00113559	2.125	LOC110443877;LOC110450932;LOC110452129;LOC110455761;LOC110455762;LOC110465430;LOC110466158;LOC110466159
GO:0005536	glucose binding	molecular_function	8	6318	9	15104	0.000390794	0.00113559	2.125	LOC110449160;LOC110453713;LOC110460303;LOC110461639;LOC110462998;LOC110464558;LOC110464559;LOC110443182
GO:0008253	5'-nucleotidase activity	molecular_function	8	6318	9	15104	0.000390794	0.00113559	2.125	LOC110449760;LOC110450710;LOC110452987;LOC110455389;LOC110457559;LOC110459759;LOC110465237;LOC110443222
GO:0015095	magnesium ion transmembrane transporter activity	molecular_function	8	6318	9	15104	0.000390794	0.00113559	2.125	LOC110445969;LOC110455960;LOC110456440;LOC110465910;LOC110466300;LOC110442771;LOC110442909;LOC110443093
GO:0051880	G-quadruplex DNA binding	molecular_function	8	6318	9	15104	0.000390794	0.00113559	2.125	LOC110447633;LOC110449620;LOC110451602;LOC110451944;LOC110441665;LOC110457083;LOC110458885;LOC110442937
GO:0005089	Rho guanyl-nucleotide exchange factor activity	molecular_function	30	6318	46	15104	0.000404538	0.0011749	1.55911	LOC110440519;LOC110445775;LOC110446520;LOC110446971;LOC110447417;LOC110447429;LOC110447714;LOC110449475;LOC110449804;LOC110453782;LOC110455564;LOC110457832;LOC110458180;LOC110458381;LOC110458640;LOC110458743;LOC110458828;LOC110459045;LOC110460720;LOC110464388;LOC110464540;LOC110465424;LOC110465684;LOC110465901;LOC110466115;LOC110466332;LOC110466438;LOC110466848;LOC110466996;LOC110467281
GO:0017056	structural constituent of nuclear pore	molecular_function	17	6318	23	15104	0.000416335	0.00120851	1.76699	LOC110440308;LOC110443668;LOC110443751;LOC110444322;LOC110448946;LOC110449668;LOC110449676;LOC110449861;LOC110450526;LOC110455668;LOC110456047;LOC110458192;LOC110459036;LOC110442006;LOC110462054;LOC110464055;LOC110464989
GO:0070273	phosphatidylinositol-4-phosphate binding	molecular_function	12	6318	15	15104	0.000469732	0.00136023	1.9125	LOC110445632;LOC110446589;LOC110449528;LOC110452677;LOC110455489;LOC110455629;LOC110457230;LOC110460166;LOC110460907;LOC110463944;LOC110464009;LOC110465135
GO:0044212	transcription regulatory region DNA binding	molecular_function	43	6318	71	15104	0.000479916	0.00138897	1.44785	LOC110444629;LOC110445114;LOC110445683;LOC110446511;LOC110448589;LOC110450012;LOC110451516;LOC110452885;LOC110441367;LOC110453595;LOC110453735;LOC110453906;LOC110453946;LOC110454266;LOC110454817;LOC110454829;LOC110455072;LOC110455496;LOC110456215;LOC110457497;LOC110457854;LOC110459536;LOC110442223;LOC110460925;LOC110462105;LOC110462222;LOC110463391;LOC110463541;LOC110464287;LOC110464394;LOC110465…
GO:0004550	nucleoside diphosphate kinase activity	molecular_function	10	6318	12	15104	0.00050535	0.00145986	1.99219	LOC110446546;LOC110449371;LOC110449620;LOC110450702;LOC110451142;LOC110453033;LOC110441855;LOC110459434;LOC110465662;LOC110467467
GO:0004712	protein serine/threonine/tyrosine kinase activity	molecular_function	10	6318	12	15104	0.00050535	0.00145986	1.99219	LOC110443511;LOC110443857;LOC110449031;LOC110452175;LOC110441559;LOC110456268;LOC110457708;LOC110457794;LOC110459566;LOC110466535
GO:0070491	repressing transcription factor binding	molecular_function	10	6318	12	15104	0.00050535	0.00145986	1.99219	LOC110444629;LOC110446505;LOC110450900;LOC110453133;LOC110453906;LOC110459304;LOC110459536;LOC110464550;LOC110465673;LOC110466220
GO:0043621	protein self-association	molecular_function	22	6318	32	15104	0.00055992	0.0016162	1.64356	LOC110443750;LOC110445868;LOC110446470;LOC110447431;LOC110449067;LOC110441136;LOC110450132;LOC110451082;LOC110454676;LOC110455283;LOC110455287;LOC110455658;LOC110456128;LOC110457419;LOC110458512;LOC110461447;LOC110462105;LOC110465048;LOC110466227;LOC110466480;LOC110442707;LOC110443165
GO:0005546	phosphatidylinositol-4,5-bisphosphate binding	molecular_function	19	6318	27	15104	0.000690289	0.0019888	1.6823	LOC110443316;LOC110443693;LOC110445263;LOC110445782;LOC110448539;LOC110449431;LOC110451585;LOC110451587;LOC110454375;LOC110454779;LOC110454943;LOC110455576;LOC110455938;LOC110462383;LOC110463283;LOC110464084;LOC110464421;LOC110465514;LOC110466214
GO:0008139	nuclear localization sequence binding	molecular_function	13	6318	17	15104	0.000773129	0.00222334	1.82813	LOC110443741;LOC110449668;LOC110449676;LOC110449816;LOC110449861;LOC110454271;LOC110454698;LOC110457726;LOC110442006;LOC110461519;LOC110461568;LOC110461609;LOC110442449
GO:0000146	microfilament motor activity	molecular_function	7	6318	8	15104	0.000934934	0.00266741	2.0918	LOC110445410;LOC110452089;LOC110454214;LOC110456976;LOC110465514;LOC110465583;LOC110466938
GO:0042800	histone methyltransferase activity (H3-K4 specific)	molecular_function	7	6318	8	15104	0.000934934	0.00266741	2.0918	LOC110449432;LOC110456300;LOC110460322;LOC110461248;LOC110465579;LOC110465669;LOC110443194
GO:0043024	ribosomal small subunit binding	molecular_function	7	6318	8	15104	0.000934934	0.00266741	2.0918	LOC110447858;LOC110448139;LOC110452538;LOC110456271;LOC110441992;LOC110463561;LOC110466485
GO:0002161	aminoacyl-tRNA editing activity	molecular_function	9	6318	11	15104	0.00111408	0.00315854	1.95597	LOC110443418;LOC110443799;LOC110445197;LOC110452963;LOC110454930;LOC110456919;LOC110460363;LOC110460814;LOC110463508
GO:0071889	14-3-3 protein binding	molecular_function	9	6318	11	15104	0.00111408	0.00315854	1.95597	LOC110444774;LOC110448552;LOC110450896;LOC110455629;LOC110458795;LOC110459072;LOC110460609;LOC110465165;LOC110466249
GO:0051721	protein phosphatase 2A binding	molecular_function	14	6318	19	15104	0.00111563	0.00315882	1.76152	LOC110445579;LOC110446872;LOC110446979;LOC110449521;LOC110453132;LOC110455629;LOC110457708;LOC110460076;LOC110460319;LOC110460502;LOC110462138;LOC110463379;LOC110442560;LOC110466768
GO:0008565	protein transporter activity	molecular_function	22	6318	33	15104	0.00111763	0.00316116	1.59375	LOC110443962;LOC110445666;LOC110447812;LOC110449816;LOC110450828;LOC110452257;LOC110452734;LOC110453607;LOC110453669;LOC110454271;LOC110454698;LOC110457900;LOC110460062;LOC110442130;LOC110461519;LOC110461609;LOC110463094;LOC110463654;LOC110464745;LOC110464746;LOC110466409;LOC110467254
GO:0045503	dynein light chain binding	molecular_function	22	6318	33	15104	0.00111763	0.00316116	1.59375	LOC110444052;LOC110444207;LOC110447980;LOC110451033;LOC110452500;LOC110452532;LOC110453606;LOC110454634;LOC110454724;LOC110454780;LOC110455083;LOC110455756;LOC110456434;LOC110461245;LOC110461388;LOC110461507;LOC110463347;LOC110442426;LOC110442503;LOC110464233;LOC110465507;LOC110467327
GO:0030544	Hsp70 protein binding	molecular_function	23	6318	35	15104	0.00125328	0.00353931	1.57099	LOC110444829;LOC110447151;LOC110447280;LOC110447663;LOC110448258;LOC110449303;LOC110441064;LOC110451355;LOC110453220;LOC110454221;LOC110455558;LOC110441874;LOC110441875;LOC110459178;LOC110459365;LOC110459545;LOC110461955;LOC110462030;LOC110463400;LOC110464586;LOC110466871;LOC110466943;LOC110467343
GO:0070530	K63-linked polyubiquitin modification-dependent protein binding	molecular_function	12	6318	16	15104	0.00153974	0.00433472	1.79297	LOC110440498;LOC110445262;LOC110447433;LOC110448833;LOC110452717;LOC110453221;LOC110453700;LOC110453967;LOC110453970;LOC110454964;LOC110462281;LOC110467259
GO:0032947	protein-containing complex scaffold activity	molecular_function	20	6318	30	15104	0.00168588	0.00473629	1.59375	LOC110445437;LOC110447019;LOC110448566;LOC110448814;LOC110450132;LOC110450788;LOC110452280;LOC110453997;LOC110454501;LOC110455472;LOC110455658;LOC110456281;LOC110457702;LOC110459045;LOC110459442;LOC110461780;LOC110461890;LOC110463197;LOC110466622;LOC110466996
GO:0008569	ATP-dependent microtubule motor activity, minus-end-directed	molecular_function	21	6318	32	15104	0.00189502	0.00531694	1.56885	LOC110444052;LOC110444207;LOC110449436;LOC110451033;LOC110453603;LOC110453606;LOC110454634;LOC110454724;LOC110454780;LOC110455083;LOC110455756;LOC110456434;LOC110461245;LOC110461388;LOC110461507;LOC110463347;LOC110442426;LOC110442503;LOC110465554;LOC110466142;LOC110467327
GO:0016779	nucleotidyltransferase activity	molecular_function	10	6318	13	15104	0.00203192	0.00568634	1.83895	LOC110443724;LOC110447700;LOC110448861;LOC110441138;LOC110452037;LOC110452308;LOC110454904;LOC110458589;LOC110459831;LOC110466329
GO:0030332	cyclin binding	molecular_function	10	6318	13	15104	0.00203192	0.00568634	1.83895	LOC110446820;LOC110441367;LOC110457202;LOC110460645;LOC110461516;LOC110462177;LOC110465128;LOC110465635;LOC110466639;LOC110466831
GO:0070034	telomerase RNA binding	molecular_function	10	6318	13	15104	0.00203192	0.00568634	1.83895	LOC110446881;LOC110448890;LOC110453132;LOC110458885;LOC110462448;LOC110463206;LOC110463379;LOC110466407;LOC110466567;LOC110442937
GO:0051117	ATPase binding	molecular_function	22	6318	34	15104	0.0020919	0.00584815	1.54688	LOC110444917;LOC110445108;LOC110446496;LOC110448330;LOC110448556;LOC110448612;LOC110449690;LOC110452842;LOC110453780;LOC110457519;LOC110459369;LOC110460346;LOC110460525;LOC110460754;LOC110463129;LOC110442459;LOC110464086;LOC110464351;LOC110465092;LOC110466558;LOC110442797;LOC110442969
GO:0005154	epidermal growth factor receptor binding	molecular_function	13	6318	18	15104	0.00213472	0.00596015	1.72657	LOC110447041;LOC110448156;LOC110449270;LOC110441290;LOC110453523;LOC110455706;LOC110457794;LOC110458309;LOC110458932;LOC110460076;LOC110462605;LOC110463623;LOC110466438
GO:0016746	transferase activity, transferring acyl groups	molecular_function	13	6318	18	15104	0.00213472	0.00596015	1.72657	LOC110448229;LOC110448763;LOC110453215;LOC110453919;LOC110456735;LOC110457658;LOC110457905;LOC110459282;LOC110460322;LOC110462048;LOC110464173;LOC110464454;LOC110465576
GO:0000287	magnesium ion binding	molecular_function	79	6318	149	15104	0.00221456	0.0061728	1.26752	LOC110443624;LOC110443690;LOC110443749;LOC110443857;LOC110444656;LOC110444661;LOC110444856;LOC110445108;LOC110445181;LOC110445275;LOC110445686;LOC110445853;LOC110445883;LOC110446413;LOC110446496;LOC110446618;LOC110440573;LOC110440574;LOC110447070;LOC110447633;LOC110447897;LOC110448861;LOC110449526;LOC110449722;LOC110450596;LOC110450609;LOC110450642;LOC110450686;LOC110450715;LOC110450861;LOC110451…
GO:0000030	mannosyltransferase activity	molecular_function	6	6318	7	15104	0.00223652	0.0061728	2.04911	LOC110450878;LOC110451491;LOC110463201;LOC110464134;LOC110464260;LOC110442919
GO:0004565	beta-galactosidase activity	molecular_function	6	6318	7	15104	0.00223652	0.0061728	2.04911	LOC110454017;LOC110454023;LOC110454035;LOC110457848;LOC110463362;LOC110464718
GO:0008175	tRNA methyltransferase activity	molecular_function	6	6318	7	15104	0.00223652	0.0061728	2.04911	LOC110445483;LOC110450218;LOC110452444;LOC110459962;LOC110466074;LOC110442823
GO:0008494	translation activator activity	molecular_function	6	6318	7	15104	0.00223652	0.0061728	2.04911	LOC110443685;LOC110445835;LOC110453850;LOC110457424;LOC110461824;LOC110463350
GO:0010314	phosphatidylinositol-5-phosphate binding	molecular_function	6	6318	7	15104	0.00223652	0.0061728	2.04911	LOC110445632;LOC110446589;LOC110449528;LOC110457230;LOC110463944;LOC110465135
[truncated: 134 more rows]

## Sheet: Table S4
Table S3. All KEGG pathways significantly enriched for differentially methylated regions (p<0.05).
[truncated: 67 more rows]
